# Supplementary material for: Heterogeneity in the treatment of bloodstream infections identified from antibiotic exposure mapping
Source: Pharmacoepidemiol Drug Saf. 2019 Mar 27;28(5):707–15. doi: 10.1002/pds.4761 (PMC6593441; doi:10.1002/pds.4761)
Supplement: Supplementary file 1 — Table S1.1 Top 250 treament patterns: with change in therapy, Veterans Affairs Medical Centers Table S1.2 Top 250 treament patterns: without change in therapy, Veterans Affairs Medical Centers Table S1.3 Top 250 treament patterns: with change in therapy, Optum‐Premier Table S1.4 Top 250 treament patterns: without change in therapy, Optum‐Premier Table S1.5 Antibiotic treatment patterns, accounting for holds, extended dosing, and one day gaps Table S1.6 Antibiotic treatment patterns by median length of stay Table S1.7 Antibiotic treatment patterns by 7‐day length of stay Table S1.8 Antibiotic treatment patterns, Staphylococcus aureus with osteomyelitis diagnosis Table S1.9 Antibiotic treatment patterns by inpatient mortality Table S1.10 Antibiotic treatment patterns, methicillin‐susceptible and resistant Staphylococcus aureus [file PDS-28-707-s001.xls]

## Sheet: Patterns With Days of Therapy
Supplementary Tables S1.1-S1.10
Table 1 from manuscript
Antibiotic treatment patterns
(patterns accounting for antibiotics with days of therapy)
		VAMCs	Optum-Premier
		N=47,584	N=2,883
Change in therapy	Number with change, n (%)	42,220 (88.7%)	2,437 (84.5%)
	Day of change, median (IQR)	2 (1-3)	2 (2-3)
	Number of changes, median (IQR)	3 (2-6)	2 (1-4)
	Unique change patterns, n (%)	39,825 (94.3%)	2,375 (97.5%)
No change in therapy	Number without change, n (%)	5,364 (11.3%)	446 (15.5%)
	Unique non-change patterns, n (%)	1,218 (22.7%)	179 (40.1%)
Overall heterogeneity, 43,597 (86.4%)		41,043 (86.3%)	2,554 (88.6%)

## Sheet: With Change VAMCs
Table S1.1
Top 250 treament patterns: with change in therapy, Veterans Affairs Medical Centers
(patterns accounting for antibiotics with days of therapy)
(combination therapy indicated by comma ",", number indicates days of therapy, change indicated by pipe "|")
	N=42,220
Pattern	Count	Percent
PIPERACILLIN/TAZOBACTAM,VANCOMYCIN,1|PIPERACILLIN/TAZOBACTAM,1	56	0.132639
PIPERACILLIN/TAZOBACTAM,1|PIPERACILLIN/TAZOBACTAM,VANCOMYCIN,1	30	0.0710564
PIPERACILLIN/TAZOBACTAM,VANCOMYCIN,2|PIPERACILLIN/TAZOBACTAM,1	24	0.0568451
GENTAMICIN,VANCOMYCIN,1|VANCOMYCIN,1	22	0.052108
PIPERACILLIN/TAZOBACTAM,1|PIPERACILLIN/TAZOBACTAM,VANCOMYCIN,2	18	0.0426338
PIPERACILLIN/TAZOBACTAM,VANCOMYCIN,4|VANCOMYCIN,3	18	0.0426338
PIPERACILLIN/TAZOBACTAM,VANCOMYCIN,2|VANCOMYCIN,1	16	0.0378967
PIPERACILLIN/TAZOBACTAM,VANCOMYCIN,2|VANCOMYCIN,4	14	0.0331596
PIPERACILLIN/TAZOBACTAM,VANCOMYCIN,3|VANCOMYCIN,1	14	0.0331596
PIPERACILLIN/TAZOBACTAM,VANCOMYCIN,3|VANCOMYCIN,5	14	0.0331596
PIPERACILLIN/TAZOBACTAM,VANCOMYCIN,4|VANCOMYCIN,1	14	0.0331596
PIPERACILLIN/TAZOBACTAM,VANCOMYCIN,3|PIPERACILLIN/TAZOBACTAM,1	13	0.0307911
PIPERACILLIN/TAZOBACTAM,VANCOMYCIN,3|VANCOMYCIN,2	13	0.0307911
PIPERACILLIN/TAZOBACTAM,VANCOMYCIN,3|VANCOMYCIN,4	13	0.0307911
PIPERACILLIN/TAZOBACTAM,VANCOMYCIN,4|VANCOMYCIN,4	13	0.0307911
VANCOMYCIN,2|NAFCILLIN,VANCOMYCIN,1|NAFCILLIN,4	13	0.0307911
GENTAMICIN,VANCOMYCIN,1|VANCOMYCIN,2	12	0.0284225
GENTAMICIN,VANCOMYCIN,1|VANCOMYCIN,3	12	0.0284225
PIPERACILLIN/TAZOBACTAM,VANCOMYCIN,1|PIPERACILLIN/TAZOBACTAM,1|PIPERACILLIN/TAZOBACTAM,VANCOMYCIN,1	12	0.0284225
PIPERACILLIN/TAZOBACTAM,VANCOMYCIN,2|VANCOMYCIN,3	12	0.0284225
PIPERACILLIN/TAZOBACTAM,VANCOMYCIN,3|VANCOMYCIN,3	12	0.0284225
PIPERACILLIN/TAZOBACTAM,VANCOMYCIN,3|VANCOMYCIN,6	12	0.0284225
VANCOMYCIN,3|SULFAMETHOXAZOLE/TRIMETHOPRIM,VANCOMYCIN,1	12	0.0284225
PIPERACILLIN/TAZOBACTAM,1|PIPERACILLIN/TAZOBACTAM,VANCOMYCIN,3	11	0.026054
PIPERACILLIN/TAZOBACTAM,VANCOMYCIN,1|PIPERACILLIN/TAZOBACTAM,1|PIPERACILLIN/TAZOBACTAM,VANCOMYCIN,1|PIPERACILLIN/TAZOBACTAM,1	11	0.026054
PIPERACILLIN/TAZOBACTAM,VANCOMYCIN,3|VANCOMYCIN,7	11	0.026054
PIPERACILLIN/TAZOBACTAM,VANCOMYCIN,4|VANCOMYCIN,2	11	0.026054
PIPERACILLIN/TAZOBACTAM,VANCOMYCIN,4|VANCOMYCIN,5	11	0.026054
PIPERACILLIN/TAZOBACTAM,VANCOMYCIN,4|VANCOMYCIN,6	11	0.026054
VANCOMYCIN,1|PIPERACILLIN/TAZOBACTAM,VANCOMYCIN,1	11	0.026054
PIPERACILLIN/TAZOBACTAM,VANCOMYCIN,2|VANCOMYCIN,2	10	0.0236855
VANCOMYCIN,2|NAFCILLIN,VANCOMYCIN,1|NAFCILLIN,1	10	0.0236855
PIPERACILLIN/TAZOBACTAM,VANCOMYCIN,1|VANCOMYCIN,2	9	0.0213169
PIPERACILLIN/TAZOBACTAM,VANCOMYCIN,3|VANCOMYCIN,12	9	0.0213169
PIPERACILLIN/TAZOBACTAM,VANCOMYCIN,3|VANCOMYCIN,9	9	0.0213169
PIPERACILLIN/TAZOBACTAM,VANCOMYCIN,5|VANCOMYCIN,1	9	0.0213169
PIPERACILLIN/TAZOBACTAM,VANCOMYCIN,5|VANCOMYCIN,3	9	0.0213169
VANCOMYCIN,2|CEFAZOLIN,VANCOMYCIN,1|CEFAZOLIN,2	9	0.0213169
VANCOMYCIN,3|NAFCILLIN,VANCOMYCIN,1|NAFCILLIN,3	9	0.0213169
CEFEPIME,VANCOMYCIN,1|VANCOMYCIN,1	8	0.0189484
CEFEPIME,VANCOMYCIN,1|VANCOMYCIN,3	8	0.0189484
CEFTRIAXONE,1|CEFTRIAXONE,VANCOMYCIN,1	8	0.0189484
CIPROFLOXACIN,1|CIPROFLOXACIN,VANCOMYCIN,1	8	0.0189484
PIPERACILLIN/TAZOBACTAM,VANCOMYCIN,1|PIPERACILLIN/TAZOBACTAM,1|PIPERACILLIN/TAZOBACTAM,VANCOMYCIN,1|VANCOMYCIN,2	8	0.0189484
PIPERACILLIN/TAZOBACTAM,VANCOMYCIN,1|PIPERACILLIN/TAZOBACTAM,2	8	0.0189484
PIPERACILLIN/TAZOBACTAM,VANCOMYCIN,1|VANCOMYCIN,1	8	0.0189484
PIPERACILLIN/TAZOBACTAM,VANCOMYCIN,2|VANCOMYCIN,7	8	0.0189484
PIPERACILLIN/TAZOBACTAM,VANCOMYCIN,2|VANCOMYCIN,8	8	0.0189484
PIPERACILLIN/TAZOBACTAM,VANCOMYCIN,4|VANCOMYCIN,10	8	0.0189484
VANCOMYCIN,1|SULFAMETHOXAZOLE/TRIMETHOPRIM,VANCOMYCIN,1	8	0.0189484
VANCOMYCIN,2|NAFCILLIN,VANCOMYCIN,1|NAFCILLIN,2	8	0.0189484
VANCOMYCIN,2|NAFCILLIN,VANCOMYCIN,1|NAFCILLIN,5	8	0.0189484
VANCOMYCIN,2|SULFAMETHOXAZOLE/TRIMETHOPRIM,VANCOMYCIN,1	8	0.0189484
AMPICILLIN/SULBACTAM,1|AMOXICILLIN/CLAVULANATE,AMPICILLIN/SULBACTAM,1	7	0.0165798
CEFTRIAXONE,VANCOMYCIN,1|VANCOMYCIN,1	7	0.0165798
GENTAMICIN,VANCOMYCIN,1|VANCOMYCIN,4	7	0.0165798
LEVOFLOXACIN,1|VANCOMYCIN,1	7	0.0165798
PIPERACILLIN/TAZOBACTAM,1|PIPERACILLIN/TAZOBACTAM,VANCOMYCIN,1|PIPERACILLIN/TAZOBACTAM,1	7	0.0165798
PIPERACILLIN/TAZOBACTAM,1|PIPERACILLIN/TAZOBACTAM,VANCOMYCIN,1|PIPERACILLIN/TAZOBACTAM,2	7	0.0165798
PIPERACILLIN/TAZOBACTAM,VANCOMYCIN,2|VANCOMYCIN,5	7	0.0165798
PIPERACILLIN/TAZOBACTAM,VANCOMYCIN,3|VANCOMYCIN,14	7	0.0165798
PIPERACILLIN/TAZOBACTAM,VANCOMYCIN,5|VANCOMYCIN,2	7	0.0165798
PIPERACILLIN/TAZOBACTAM,VANCOMYCIN,6|VANCOMYCIN,7	7	0.0165798
PIPERACILLIN/TAZOBACTAM,VANCOMYCIN,7|VANCOMYCIN,1	7	0.0165798
VANCOMYCIN,2|CEFAZOLIN,5	7	0.0165798
VANCOMYCIN,2|NAFCILLIN,VANCOMYCIN,1|NAFCILLIN,6	7	0.0165798
AMPICILLIN/SULBACTAM,2|AMOXICILLIN/CLAVULANATE,AMPICILLIN/SULBACTAM,1	6	0.0142113
CEFAZOLIN,VANCOMYCIN,1|CEFAZOLIN,3	6	0.0142113
CEFEPIME,VANCOMYCIN,1|CEFEPIME,1	6	0.0142113
CEFTRIAXONE,1|VANCOMYCIN,1	6	0.0142113
CILASTATIN/IMIPENEM,VANCOMYCIN,1|CILASTATIN/IMIPENEM,1	6	0.0142113
CIPROFLOXACIN,1|CIPROFLOXACIN,VANCOMYCIN,3	6	0.0142113
GENTAMICIN,VANCOMYCIN,2|VANCOMYCIN,1	6	0.0142113
LEVOFLOXACIN,1|LEVOFLOXACIN,VANCOMYCIN,4	6	0.0142113
PIPERACILLIN/TAZOBACTAM,1|PIPERACILLIN/TAZOBACTAM,VANCOMYCIN,1|VANCOMYCIN,4	6	0.0142113
PIPERACILLIN/TAZOBACTAM,1|PIPERACILLIN/TAZOBACTAM,VANCOMYCIN,2|VANCOMYCIN,1	6	0.0142113
PIPERACILLIN/TAZOBACTAM,1|PIPERACILLIN/TAZOBACTAM,VANCOMYCIN,2|VANCOMYCIN,2	6	0.0142113
PIPERACILLIN/TAZOBACTAM,1|PIPERACILLIN/TAZOBACTAM,VANCOMYCIN,2|VANCOMYCIN,4	6	0.0142113
PIPERACILLIN/TAZOBACTAM,1|PIPERACILLIN/TAZOBACTAM,VANCOMYCIN,8	6	0.0142113
PIPERACILLIN/TAZOBACTAM,1|PIPERACILLIN/TAZOBACTAM,VANCOMYCIN,9	6	0.0142113
PIPERACILLIN/TAZOBACTAM,VANCOMYCIN,2|NAFCILLIN,PIPERACILLIN/TAZOBACTAM,VANCOMYCIN,1|NAFCILLIN,7	6	0.0142113
PIPERACILLIN/TAZOBACTAM,VANCOMYCIN,2|VANCOMYCIN,6	6	0.0142113
PIPERACILLIN/TAZOBACTAM,VANCOMYCIN,3|NAFCILLIN,PIPERACILLIN/TAZOBACTAM,VANCOMYCIN,1|NAFCILLIN,7	6	0.0142113
PIPERACILLIN/TAZOBACTAM,VANCOMYCIN,3|VANCOMYCIN,10	6	0.0142113
PIPERACILLIN/TAZOBACTAM,VANCOMYCIN,4|NAFCILLIN,PIPERACILLIN/TAZOBACTAM,VANCOMYCIN,1|NAFCILLIN,3	6	0.0142113
PIPERACILLIN/TAZOBACTAM,VANCOMYCIN,4|PIPERACILLIN/TAZOBACTAM,3	6	0.0142113
PIPERACILLIN/TAZOBACTAM,VANCOMYCIN,5|PIPERACILLIN/TAZOBACTAM,2	6	0.0142113
PIPERACILLIN/TAZOBACTAM,VANCOMYCIN,5|VANCOMYCIN,6	6	0.0142113
PIPERACILLIN/TAZOBACTAM,VANCOMYCIN,6|VANCOMYCIN,3	6	0.0142113
VANCOMYCIN,1|CEFAZOLIN,VANCOMYCIN,1|CEFAZOLIN,4	6	0.0142113
VANCOMYCIN,1|GENTAMICIN,1	6	0.0142113
VANCOMYCIN,1|GENTAMICIN,VANCOMYCIN,1	6	0.0142113
VANCOMYCIN,2|CLINDAMYCIN,VANCOMYCIN,1|CLINDAMYCIN,1	6	0.0142113
VANCOMYCIN,3|NAFCILLIN,VANCOMYCIN,1|NAFCILLIN,1	6	0.0142113
AMPICILLIN/SULBACTAM,1|AMPICILLIN/SULBACTAM,VANCOMYCIN,2	5	0.0118427
AZITHROMYCIN,CEFTRIAXONE,1|AZITHROMYCIN,CEFTRIAXONE,VANCOMYCIN,1	5	0.0118427
CEFAZOLIN,1|CEFAZOLIN,VANCOMYCIN,1	5	0.0118427
CEFEPIME,METRONIDAZOLE,VANCOMYCIN,1|METRONIDAZOLE,1	5	0.0118427
CEFTAZIDIME,VANCOMYCIN,1|VANCOMYCIN,1	5	0.0118427
CEFTAZIDIME,VANCOMYCIN,1|VANCOMYCIN,2	5	0.0118427
CEFTRIAXONE,VANCOMYCIN,3|VANCOMYCIN,7	5	0.0118427
CIPROFLOXACIN,1|CIPROFLOXACIN,VANCOMYCIN,1|VANCOMYCIN,7	5	0.0118427
CIPROFLOXACIN,1|CIPROFLOXACIN,VANCOMYCIN,2	5	0.0118427
GATIFLOXACIN,1|GATIFLOXACIN,VANCOMYCIN,1	5	0.0118427
GATIFLOXACIN,VANCOMYCIN,1|VANCOMYCIN,1	5	0.0118427
GENTAMICIN,1|VANCOMYCIN,1	5	0.0118427
GENTAMICIN,PIPERACILLIN/TAZOBACTAM,VANCOMYCIN,1|PIPERACILLIN/TAZOBACTAM,1	5	0.0118427
GENTAMICIN,VANCOMYCIN,1|GENTAMICIN,1|VANCOMYCIN,1	5	0.0118427
GENTAMICIN,VANCOMYCIN,1|VANCOMYCIN,5	5	0.0118427
LEVOFLOXACIN,1|LEVOFLOXACIN,VANCOMYCIN,1	5	0.0118427
LEVOFLOXACIN,PIPERACILLIN/TAZOBACTAM,VANCOMYCIN,1|PIPERACILLIN/TAZOBACTAM,1	5	0.0118427
LEVOFLOXACIN,PIPERACILLIN/TAZOBACTAM,VANCOMYCIN,1|PIPERACILLIN/TAZOBACTAM,VANCOMYCIN,1	5	0.0118427
LEVOFLOXACIN,VANCOMYCIN,1|LEVOFLOXACIN,1	5	0.0118427
MOXIFLOXACIN,1|MOXIFLOXACIN,VANCOMYCIN,1	5	0.0118427
PIPERACILLIN/TAZOBACTAM,1|PIPERACILLIN/TAZOBACTAM,VANCOMYCIN,2|VANCOMYCIN,6	5	0.0118427
PIPERACILLIN/TAZOBACTAM,1|PIPERACILLIN/TAZOBACTAM,VANCOMYCIN,4	5	0.0118427
PIPERACILLIN/TAZOBACTAM,1|PIPERACILLIN/TAZOBACTAM,VANCOMYCIN,4|VANCOMYCIN,2	5	0.0118427
PIPERACILLIN/TAZOBACTAM,2|PIPERACILLIN/TAZOBACTAM,VANCOMYCIN,1	5	0.0118427
PIPERACILLIN/TAZOBACTAM,VANCOMYCIN,1|PIPERACILLIN/TAZOBACTAM,1|PIPERACILLIN/TAZOBACTAM,VANCOMYCIN,1|VANCOMYCIN,1	5	0.0118427
PIPERACILLIN/TAZOBACTAM,VANCOMYCIN,1|PIPERACILLIN/TAZOBACTAM,1|VANCOMYCIN,1	5	0.0118427
PIPERACILLIN/TAZOBACTAM,VANCOMYCIN,1|PIPERACILLIN/TAZOBACTAM,1|VANCOMYCIN,2	5	0.0118427
PIPERACILLIN/TAZOBACTAM,VANCOMYCIN,1|PIPERACILLIN/TAZOBACTAM,1|VANCOMYCIN,3	5	0.0118427
PIPERACILLIN/TAZOBACTAM,VANCOMYCIN,1|VANCOMYCIN,7	5	0.0118427
PIPERACILLIN/TAZOBACTAM,VANCOMYCIN,2|CEFAZOLIN,PIPERACILLIN/TAZOBACTAM,VANCOMYCIN,1|CEFAZOLIN,6	5	0.0118427
PIPERACILLIN/TAZOBACTAM,VANCOMYCIN,3|CEFAZOLIN,PIPERACILLIN/TAZOBACTAM,VANCOMYCIN,1|CEFAZOLIN,6	5	0.0118427
PIPERACILLIN/TAZOBACTAM,VANCOMYCIN,3|NAFCILLIN,PIPERACILLIN/TAZOBACTAM,VANCOMYCIN,1|NAFCILLIN,5	5	0.0118427
PIPERACILLIN/TAZOBACTAM,VANCOMYCIN,3|PIPERACILLIN/TAZOBACTAM,2	5	0.0118427
PIPERACILLIN/TAZOBACTAM,VANCOMYCIN,4|SULFAMETHOXAZOLE/TRIMETHOPRIM,VANCOMYCIN,1	5	0.0118427
PIPERACILLIN/TAZOBACTAM,VANCOMYCIN,4|VANCOMYCIN,11	5	0.0118427
PIPERACILLIN/TAZOBACTAM,VANCOMYCIN,4|VANCOMYCIN,8	5	0.0118427
PIPERACILLIN/TAZOBACTAM,VANCOMYCIN,5|PIPERACILLIN/TAZOBACTAM,1	5	0.0118427
PIPERACILLIN/TAZOBACTAM,VANCOMYCIN,5|VANCOMYCIN,11	5	0.0118427
PIPERACILLIN/TAZOBACTAM,VANCOMYCIN,5|VANCOMYCIN,5	5	0.0118427
PIPERACILLIN/TAZOBACTAM,VANCOMYCIN,5|VANCOMYCIN,9	5	0.0118427
PIPERACILLIN/TAZOBACTAM,VANCOMYCIN,6|VANCOMYCIN,2	5	0.0118427
PIPERACILLIN/TAZOBACTAM,VANCOMYCIN,6|VANCOMYCIN,9	5	0.0118427
PIPERACILLIN/TAZOBACTAM,VANCOMYCIN,7|PIPERACILLIN/TAZOBACTAM,1	5	0.0118427
PIPERACILLIN/TAZOBACTAM,VANCOMYCIN,7|VANCOMYCIN,2	5	0.0118427
PIPERACILLIN/TAZOBACTAM,VANCOMYCIN,8|VANCOMYCIN,8	5	0.0118427
VANCOMYCIN,1|CEFAZOLIN,VANCOMYCIN,1|CEFAZOLIN,3	5	0.0118427
VANCOMYCIN,1|OXACILLIN,VANCOMYCIN,1|OXACILLIN,4	5	0.0118427
VANCOMYCIN,1|PIPERACILLIN/TAZOBACTAM,1	5	0.0118427
VANCOMYCIN,1|PIPERACILLIN/TAZOBACTAM,VANCOMYCIN,2	5	0.0118427
VANCOMYCIN,1|PIPERACILLIN/TAZOBACTAM,VANCOMYCIN,4	5	0.0118427
VANCOMYCIN,2|CEFAZOLIN,VANCOMYCIN,1|CEFAZOLIN,6	5	0.0118427
VANCOMYCIN,2|CEFAZOLIN,VANCOMYCIN,1|CEFAZOLIN,7	5	0.0118427
VANCOMYCIN,2|NAFCILLIN,VANCOMYCIN,1|NAFCILLIN,12	5	0.0118427
VANCOMYCIN,4|LINEZOLID,VANCOMYCIN,1	5	0.0118427
VANCOMYCIN,4|SULFAMETHOXAZOLE/TRIMETHOPRIM,VANCOMYCIN,1	5	0.0118427
AZITHROMYCIN,CEFTRIAXONE,2|AZITHROMYCIN,CEFTRIAXONE,MOXIFLOXACIN,1	4	0.00947418
CEFAZOLIN,1|CEFAZOLIN,CEPHALEXIN,1	4	0.00947418
CEFAZOLIN,1|VANCOMYCIN,1	4	0.00947418
CEFAZOLIN,2|CEFAZOLIN,CEPHALEXIN,1|CEPHALEXIN,1	4	0.00947418
CEFEPIME,VANCOMYCIN,2|CEFEPIME,1	4	0.00947418
CEFEPIME,VANCOMYCIN,2|VANCOMYCIN,3	4	0.00947418
CEFEPIME,VANCOMYCIN,3|VANCOMYCIN,2	4	0.00947418
CEFTAZIDIME,VANCOMYCIN,1|VANCOMYCIN,3	4	0.00947418
CEFTRIAXONE,1|CEFTRIAXONE,VANCOMYCIN,1|VANCOMYCIN,4	4	0.00947418
CEFTRIAXONE,1|CEFTRIAXONE,VANCOMYCIN,2	4	0.00947418
CEFTRIAXONE,VANCOMYCIN,1|CEFTRIAXONE,1	4	0.00947418
CEFTRIAXONE,VANCOMYCIN,1|VANCOMYCIN,4	4	0.00947418
CEFTRIAXONE,VANCOMYCIN,3|VANCOMYCIN,2	4	0.00947418
CEFTRIAXONE,VANCOMYCIN,3|VANCOMYCIN,4	4	0.00947418
CIPROFLOXACIN,1|CIPROFLOXACIN,VANCOMYCIN,5	4	0.00947418
CIPROFLOXACIN,PIPERACILLIN/TAZOBACTAM,VANCOMYCIN,1|CIPROFLOXACIN,PIPERACILLIN/TAZOBACTAM,1	4	0.00947418
CIPROFLOXACIN,PIPERACILLIN/TAZOBACTAM,VANCOMYCIN,1|PIPERACILLIN/TAZOBACTAM,1	4	0.00947418
GENTAMICIN,1|VANCOMYCIN,3	4	0.00947418
GENTAMICIN,2|VANCOMYCIN,1	4	0.00947418
GENTAMICIN,VANCOMYCIN,1|GENTAMICIN,1	4	0.00947418
GENTAMICIN,VANCOMYCIN,1|VANCOMYCIN,1|CEFAZOLIN,1	4	0.00947418
LEVOFLOXACIN,1|LEVOFLOXACIN,VANCOMYCIN,6	4	0.00947418
LEVOFLOXACIN,VANCOMYCIN,1|VANCOMYCIN,1	4	0.00947418
LEVOFLOXACIN,VANCOMYCIN,1|VANCOMYCIN,7	4	0.00947418
PIPERACILLIN/TAZOBACTAM,1|AMOXICILLIN/CLAVULANATE,PIPERACILLIN/TAZOBACTAM,1	4	0.00947418
PIPERACILLIN/TAZOBACTAM,1|PIPERACILLIN/TAZOBACTAM,VANCOMYCIN,1|PIPERACILLIN/TAZOBACTAM,1|PIPERACILLIN/TAZOBACTAM,VANCOMYCIN,1|VANCOMYCIN,1	4	0.00947418
PIPERACILLIN/TAZOBACTAM,1|PIPERACILLIN/TAZOBACTAM,VANCOMYCIN,1|VANCOMYCIN,1	4	0.00947418
PIPERACILLIN/TAZOBACTAM,1|PIPERACILLIN/TAZOBACTAM,VANCOMYCIN,1|VANCOMYCIN,11	4	0.00947418
PIPERACILLIN/TAZOBACTAM,1|PIPERACILLIN/TAZOBACTAM,VANCOMYCIN,1|VANCOMYCIN,12	4	0.00947418
PIPERACILLIN/TAZOBACTAM,1|PIPERACILLIN/TAZOBACTAM,VANCOMYCIN,2|PIPERACILLIN/TAZOBACTAM,1	4	0.00947418
PIPERACILLIN/TAZOBACTAM,1|PIPERACILLIN/TAZOBACTAM,VANCOMYCIN,2|VANCOMYCIN,13	4	0.00947418
PIPERACILLIN/TAZOBACTAM,1|PIPERACILLIN/TAZOBACTAM,VANCOMYCIN,2|VANCOMYCIN,3	4	0.00947418
PIPERACILLIN/TAZOBACTAM,1|PIPERACILLIN/TAZOBACTAM,VANCOMYCIN,2|VANCOMYCIN,7	4	0.00947418
PIPERACILLIN/TAZOBACTAM,1|PIPERACILLIN/TAZOBACTAM,VANCOMYCIN,3|PIPERACILLIN/TAZOBACTAM,1	4	0.00947418
PIPERACILLIN/TAZOBACTAM,VANCOMYCIN,1|PIPERACILLIN/TAZOBACTAM,1|PIPERACILLIN/TAZOBACTAM,VANCOMYCIN,1|PIPERACILLIN/TAZOBACTAM,1|VANCOMYCIN,2	4	0.00947418
PIPERACILLIN/TAZOBACTAM,VANCOMYCIN,1|PIPERACILLIN/TAZOBACTAM,1|PIPERACILLIN/TAZOBACTAM,VANCOMYCIN,1|PIPERACILLIN/TAZOBACTAM,2	4	0.00947418
PIPERACILLIN/TAZOBACTAM,VANCOMYCIN,1|PIPERACILLIN/TAZOBACTAM,2|PIPERACILLIN/TAZOBACTAM,VANCOMYCIN,1	4	0.00947418
PIPERACILLIN/TAZOBACTAM,VANCOMYCIN,1|PIPERACILLIN/TAZOBACTAM,2|VANCOMYCIN,1	4	0.00947418
PIPERACILLIN/TAZOBACTAM,VANCOMYCIN,2|CLINDAMYCIN,PIPERACILLIN/TAZOBACTAM,VANCOMYCIN,1	4	0.00947418
PIPERACILLIN/TAZOBACTAM,VANCOMYCIN,2|NAFCILLIN,PIPERACILLIN/TAZOBACTAM,VANCOMYCIN,1|NAFCILLIN,3	4	0.00947418
PIPERACILLIN/TAZOBACTAM,VANCOMYCIN,2|PIPERACILLIN/TAZOBACTAM,1|PIPERACILLIN/TAZOBACTAM,VANCOMYCIN,1	4	0.00947418
PIPERACILLIN/TAZOBACTAM,VANCOMYCIN,2|PIPERACILLIN/TAZOBACTAM,2	4	0.00947418
PIPERACILLIN/TAZOBACTAM,VANCOMYCIN,2|PIPERACILLIN/TAZOBACTAM,3	4	0.00947418
PIPERACILLIN/TAZOBACTAM,VANCOMYCIN,2|PIPERACILLIN/TAZOBACTAM,SULFAMETHOXAZOLE/TRIMETHOPRIM,VANCOMYCIN,1	4	0.00947418
PIPERACILLIN/TAZOBACTAM,VANCOMYCIN,3|NAFCILLIN,PIPERACILLIN/TAZOBACTAM,VANCOMYCIN,1|NAFCILLIN,11	4	0.00947418
PIPERACILLIN/TAZOBACTAM,VANCOMYCIN,3|NAFCILLIN,PIPERACILLIN/TAZOBACTAM,VANCOMYCIN,1|NAFCILLIN,3	4	0.00947418
PIPERACILLIN/TAZOBACTAM,VANCOMYCIN,3|PIPERACILLIN/TAZOBACTAM,SULFAMETHOXAZOLE/TRIMETHOPRIM,VANCOMYCIN,1	4	0.00947418
PIPERACILLIN/TAZOBACTAM,VANCOMYCIN,3|VANCOMYCIN,11	4	0.00947418
PIPERACILLIN/TAZOBACTAM,VANCOMYCIN,3|VANCOMYCIN,13	4	0.00947418
PIPERACILLIN/TAZOBACTAM,VANCOMYCIN,4|PIPERACILLIN/TAZOBACTAM,1	4	0.00947418
PIPERACILLIN/TAZOBACTAM,VANCOMYCIN,4|VANCOMYCIN,17	4	0.00947418
PIPERACILLIN/TAZOBACTAM,VANCOMYCIN,4|VANCOMYCIN,9	4	0.00947418
PIPERACILLIN/TAZOBACTAM,VANCOMYCIN,5|VANCOMYCIN,4	4	0.00947418
PIPERACILLIN/TAZOBACTAM,VANCOMYCIN,5|VANCOMYCIN,7	4	0.00947418
PIPERACILLIN/TAZOBACTAM,VANCOMYCIN,8|VANCOMYCIN,2	4	0.00947418
PIPERACILLIN/TAZOBACTAM,VANCOMYCIN,8|VANCOMYCIN,3	4	0.00947418
PIPERACILLIN/TAZOBACTAM,VANCOMYCIN,8|VANCOMYCIN,7	4	0.00947418
VANCOMYCIN,1|CEFAZOLIN,2	4	0.00947418
VANCOMYCIN,1|CEFAZOLIN,8	4	0.00947418
VANCOMYCIN,1|CEFEPIME,VANCOMYCIN,1	4	0.00947418
VANCOMYCIN,1|CEFTRIAXONE,VANCOMYCIN,1	4	0.00947418
VANCOMYCIN,1|GENTAMICIN,1|VANCOMYCIN,1	4	0.00947418
VANCOMYCIN,1|GENTAMICIN,VANCOMYCIN,1|VANCOMYCIN,1	4	0.00947418
VANCOMYCIN,1|NAFCILLIN,6	4	0.00947418
VANCOMYCIN,1|NAFCILLIN,VANCOMYCIN,1|NAFCILLIN,8	4	0.00947418
VANCOMYCIN,1|SULFAMETHOXAZOLE/TRIMETHOPRIM,1	4	0.00947418
VANCOMYCIN,2|CEFAZOLIN,1	4	0.00947418
VANCOMYCIN,2|CEFAZOLIN,2	4	0.00947418
VANCOMYCIN,2|CEFAZOLIN,VANCOMYCIN,1|CEFAZOLIN,1	4	0.00947418
VANCOMYCIN,2|CEFAZOLIN,VANCOMYCIN,1|CEFAZOLIN,8	4	0.00947418
VANCOMYCIN,2|CLINDAMYCIN,VANCOMYCIN,1	4	0.00947418
VANCOMYCIN,2|DOXYCYCLINE,VANCOMYCIN,1	4	0.00947418
VANCOMYCIN,2|NAFCILLIN,3	4	0.00947418
VANCOMYCIN,2|NAFCILLIN,VANCOMYCIN,1	4	0.00947418
VANCOMYCIN,2|NAFCILLIN,VANCOMYCIN,1|NAFCILLIN,11	4	0.00947418
VANCOMYCIN,2|SULFAMETHOXAZOLE/TRIMETHOPRIM,VANCOMYCIN,1|SULFAMETHOXAZOLE/TRIMETHOPRIM,1	4	0.00947418
VANCOMYCIN,3|CLINDAMYCIN,VANCOMYCIN,1	4	0.00947418
VANCOMYCIN,3|NAFCILLIN,VANCOMYCIN,1|NAFCILLIN,4	4	0.00947418
VANCOMYCIN,3|NAFCILLIN,VANCOMYCIN,1|NAFCILLIN,5	4	0.00947418
VANCOMYCIN,4|NAFCILLIN,VANCOMYCIN,1|NAFCILLIN,4	4	0.00947418

## Sheet: Without Change VAMCs
Table S1.2
Top 250 treament patterns: without change in therapy, Veterans Affairs Medical Centers
(patterns accounting for antibiotics with days of therapy)
(combination therapy indicated by comma ",", number indicates days of therapy, change indicated by pipe "|")
	N=5,364
Pattern	Count	Percent
VANCOMYCIN,1	262	4.88441
VANCOMYCIN,2	211	3.93363
PIPERACILLIN/TAZOBACTAM,VANCOMYCIN,1	189	3.52349
VANCOMYCIN,3	144	2.68456
PIPERACILLIN/TAZOBACTAM,VANCOMYCIN,2	114	2.12528
VANCOMYCIN,4	111	2.06935
VANCOMYCIN,5	104	1.93885
VANCOMYCIN,6	98	1.82699
VANCOMYCIN,7	96	1.78971
PIPERACILLIN/TAZOBACTAM,1	81	1.51007
VANCOMYCIN,8	76	1.41685
PIPERACILLIN/TAZOBACTAM,VANCOMYCIN,4	58	1.08128
PIPERACILLIN/TAZOBACTAM,VANCOMYCIN,3	56	1.044
PIPERACILLIN/TAZOBACTAM,2	54	1.00671
LEVOFLOXACIN,1	53	0.988069
VANCOMYCIN,11	51	0.950783
VANCOMYCIN,9	51	0.950783
VANCOMYCIN,12	48	0.894855
LEVOFLOXACIN,2	46	0.857569
VANCOMYCIN,14	46	0.857569
CEFTRIAXONE,1	43	0.801641
GENTAMICIN,VANCOMYCIN,1	43	0.801641
VANCOMYCIN,10	43	0.801641
VANCOMYCIN,15	38	0.708427
CIPROFLOXACIN,PIPERACILLIN/TAZOBACTAM,VANCOMYCIN,1	37	0.689784
GATIFLOXACIN,1	34	0.633855
PIPERACILLIN/TAZOBACTAM,VANCOMYCIN,5	32	0.59657
CEFEPIME,VANCOMYCIN,1	31	0.577927
CIPROFLOXACIN,2	31	0.577927
CIPROFLOXACIN,1	28	0.521999
PIPERACILLIN/TAZOBACTAM,4	28	0.521999
CEFAZOLIN,1	26	0.484713
VANCOMYCIN,13	26	0.484713
VANCOMYCIN,16	25	0.46607
PIPERACILLIN/TAZOBACTAM,VANCOMYCIN,6	24	0.447427
CEFAZOLIN,2	23	0.428784
CEFTRIAXONE,VANCOMYCIN,1	23	0.428784
PIPERACILLIN/TAZOBACTAM,3	23	0.428784
PIPERACILLIN/TAZOBACTAM,VANCOMYCIN,8	23	0.428784
LEVOFLOXACIN,5	22	0.410142
MOXIFLOXACIN,2	21	0.391499
GATIFLOXACIN,2	20	0.372856
GENTAMICIN,1	19	0.354213
LEVOFLOXACIN,6	18	0.33557
MOXIFLOXACIN,1	18	0.33557
CEFEPIME,1	17	0.316928
CEFEPIME,VANCOMYCIN,2	17	0.316928
CEFTRIAXONE,2	17	0.316928
LEVOFLOXACIN,3	17	0.316928
LEVOFLOXACIN,VANCOMYCIN,1	17	0.316928
VANCOMYCIN,17	17	0.316928
CLINDAMYCIN,3	16	0.298285
LEVOFLOXACIN,4	16	0.298285
LEVOFLOXACIN,PIPERACILLIN/TAZOBACTAM,VANCOMYCIN,1	16	0.298285
CILASTATIN/IMIPENEM,VANCOMYCIN,1	15	0.279642
CLINDAMYCIN,1	15	0.279642
METRONIDAZOLE,1	15	0.279642
PIPERACILLIN/TAZOBACTAM,VANCOMYCIN,7	15	0.279642
PIPERACILLIN/TAZOBACTAM,VANCOMYCIN,9	15	0.279642
AMPICILLIN/SULBACTAM,2	14	0.260999
CILASTATIN/IMIPENEM,1	14	0.260999
CIPROFLOXACIN,PIPERACILLIN/TAZOBACTAM,VANCOMYCIN,2	14	0.260999
SULFAMETHOXAZOLE/TRIMETHOPRIM,3	14	0.260999
VANCOMYCIN,29	14	0.260999
VANCOMYCIN,30	14	0.260999
AZITHROMYCIN,CEFTRIAXONE,1	13	0.242356
CEPHALEXIN,1	13	0.242356
METRONIDAZOLE,PIPERACILLIN/TAZOBACTAM,VANCOMYCIN,1	13	0.242356
MOXIFLOXACIN,PIPERACILLIN/TAZOBACTAM,VANCOMYCIN,1	13	0.242356
PIPERACILLIN/TAZOBACTAM,VANCOMYCIN,10	13	0.242356
SULFAMETHOXAZOLE/TRIMETHOPRIM,1	13	0.242356
VANCOMYCIN,18	13	0.242356
CEFAZOLIN,3	12	0.223714
CEFAZOLIN,6	12	0.223714
CEFTAZIDIME,VANCOMYCIN,1	12	0.223714
CIPROFLOXACIN,4	12	0.223714
GATIFLOXACIN,3	12	0.223714
NAFCILLIN,1	12	0.223714
PIPERACILLIN/TAZOBACTAM,6	12	0.223714
SULFAMETHOXAZOLE/TRIMETHOPRIM,2	12	0.223714
VANCOMYCIN,19	12	0.223714
AMPICILLIN/SULBACTAM,1	11	0.205071
CEFEPIME,VANCOMYCIN,3	11	0.205071
CEFEPIME,VANCOMYCIN,4	11	0.205071
CIPROFLOXACIN,3	11	0.205071
GENTAMICIN,VANCOMYCIN,2	11	0.205071
PIPERACILLIN/TAZOBACTAM,VANCOMYCIN,12	11	0.205071
VANCOMYCIN,22	11	0.205071
AMOXICILLIN/CLAVULANATE,2	10	0.186428
AZITHROMYCIN,1	10	0.186428
AZITHROMYCIN,2	10	0.186428
CEPHALEXIN,2	10	0.186428
CLAVULANATE/TICARCILLIN,1	10	0.186428
PIPERACILLIN/TAZOBACTAM,5	10	0.186428
AMOXICILLIN/CLAVULANATE,1	9	0.167785
AMPICILLIN/SULBACTAM,4	9	0.167785
AZITHROMYCIN,CEFTRIAXONE,2	9	0.167785
CEFTRIAXONE,VANCOMYCIN,2	9	0.167785
CIPROFLOXACIN,VANCOMYCIN,3	9	0.167785
GENTAMICIN,PIPERACILLIN/TAZOBACTAM,VANCOMYCIN,1	9	0.167785
LEVOFLOXACIN,VANCOMYCIN,2	9	0.167785
METRONIDAZOLE,2	9	0.167785
NAFCILLIN,2	9	0.167785
NAFCILLIN,5	9	0.167785
AZITHROMYCIN,PIPERACILLIN/TAZOBACTAM,VANCOMYCIN,1	8	0.149142
CEFAZOLIN,5	8	0.149142
CEFAZOLIN,8	8	0.149142
CEFTAZIDIME,1	8	0.149142
CEFTRIAXONE,3	8	0.149142
CEPHALEXIN,3	8	0.149142
CILASTATIN/IMIPENEM,VANCOMYCIN,2	8	0.149142
CIPROFLOXACIN,7	8	0.149142
GATIFLOXACIN,4	8	0.149142
GATIFLOXACIN,7	8	0.149142
LEVOFLOXACIN,7	8	0.149142
LEVOFLOXACIN,8	8	0.149142
METRONIDAZOLE,PIPERACILLIN/TAZOBACTAM,VANCOMYCIN,2	8	0.149142
PIPERACILLIN/TAZOBACTAM,SULFAMETHOXAZOLE/TRIMETHOPRIM,VANCOMYCIN,1	8	0.149142
VANCOMYCIN,21	8	0.149142
VANCOMYCIN,24	8	0.149142
AMOXICILLIN/CLAVULANATE,3	7	0.1305
AMPICILLIN/SULBACTAM,3	7	0.1305
CEFEPIME,METRONIDAZOLE,VANCOMYCIN,1	7	0.1305
CEFEPIME,PIPERACILLIN/TAZOBACTAM,VANCOMYCIN,1	7	0.1305
CIPROFLOXACIN,METRONIDAZOLE,1	7	0.1305
CLINDAMYCIN,2	7	0.1305
CLINDAMYCIN,4	7	0.1305
DOXYCYCLINE,1	7	0.1305
GATIFLOXACIN,9	7	0.1305
GATIFLOXACIN,VANCOMYCIN,1	7	0.1305
MOXIFLOXACIN,VANCOMYCIN,1	7	0.1305
PIPERACILLIN/TAZOBACTAM,8	7	0.1305
PIPERACILLIN/TAZOBACTAM,VANCOMYCIN,14	7	0.1305
SULFAMETHOXAZOLE/TRIMETHOPRIM,8	7	0.1305
VANCOMYCIN,20	7	0.1305
CEFAZOLIN,10	6	0.111857
CEFAZOLIN,4	6	0.111857
CEFAZOLIN,9	6	0.111857
CEFAZOLIN,VANCOMYCIN,1	6	0.111857
CEFEPIME,VANCOMYCIN,6	6	0.111857
CIPROFLOXACIN,VANCOMYCIN,2	6	0.111857
CIPROFLOXACIN,VANCOMYCIN,4	6	0.111857
CIPROFLOXACIN,VANCOMYCIN,7	6	0.111857
CLINDAMYCIN,GATIFLOXACIN,1	6	0.111857
LEVOFLOXACIN,PIPERACILLIN/TAZOBACTAM,VANCOMYCIN,2	6	0.111857
LEVOFLOXACIN,VANCOMYCIN,5	6	0.111857
METRONIDAZOLE,VANCOMYCIN,1	6	0.111857
NAFCILLIN,4	6	0.111857
PIPERACILLIN/TAZOBACTAM,11	6	0.111857
PIPERACILLIN/TAZOBACTAM,7	6	0.111857
PIPERACILLIN/TAZOBACTAM,9	6	0.111857
PIPERACILLIN/TAZOBACTAM,VANCOMYCIN,16	6	0.111857
SULFAMETHOXAZOLE/TRIMETHOPRIM,4	6	0.111857
AMPICILLIN/SULBACTAM,7	5	0.093214
AZTREONAM,VANCOMYCIN,1	5	0.093214
CEFEPIME,LEVOFLOXACIN,VANCOMYCIN,1	5	0.093214
CEFEPIME,VANCOMYCIN,5	5	0.093214
CEFTRIAXONE,4	5	0.093214
CEFTRIAXONE,VANCOMYCIN,3	5	0.093214
CEPHALEXIN,8	5	0.093214
CIPROFLOXACIN,5	5	0.093214
CIPROFLOXACIN,8	5	0.093214
CIPROFLOXACIN,METRONIDAZOLE,2	5	0.093214
CIPROFLOXACIN,PIPERACILLIN/TAZOBACTAM,1	5	0.093214
CIPROFLOXACIN,VANCOMYCIN,1	5	0.093214
CLAVULANATE/TICARCILLIN,2	5	0.093214
CLAVULANATE/TICARCILLIN,VANCOMYCIN,1	5	0.093214
GATIFLOXACIN,5	5	0.093214
GATIFLOXACIN,METRONIDAZOLE,1	5	0.093214
GATIFLOXACIN,VANCOMYCIN,3	5	0.093214
GENTAMICIN,VANCOMYCIN,4	5	0.093214
LEVOFLOXACIN,METRONIDAZOLE,PIPERACILLIN/TAZOBACTAM,VANCOMYCIN,1	5	0.093214
MOXIFLOXACIN,3	5	0.093214
MOXIFLOXACIN,8	5	0.093214
MOXIFLOXACIN,PIPERACILLIN/TAZOBACTAM,VANCOMYCIN,2	5	0.093214
NAFCILLIN,3	5	0.093214
NAFCILLIN,6	5	0.093214
NAFCILLIN,7	5	0.093214
OXACILLIN,1	5	0.093214
PIPERACILLIN/TAZOBACTAM,VANCOMYCIN,11	5	0.093214
PIPERACILLIN/TAZOBACTAM,VANCOMYCIN,13	5	0.093214
PIPERACILLIN/TAZOBACTAM,VANCOMYCIN,15	5	0.093214
RIFAMPIN,1	5	0.093214
VANCOMYCIN,26	5	0.093214
VANCOMYCIN,28	5	0.093214
AMIKACIN,CEFEPIME,VANCOMYCIN,1	4	0.0745712
AMPICILLIN/SULBACTAM,VANCOMYCIN,1	4	0.0745712
AZITHROMYCIN,PIPERACILLIN/TAZOBACTAM,1	4	0.0745712
AZTREONAM,METRONIDAZOLE,VANCOMYCIN,1	4	0.0745712
CEFAZOLIN,11	4	0.0745712
CEFEPIME,2	4	0.0745712
CEFEPIME,3	4	0.0745712
CEFEPIME,CLINDAMYCIN,1	4	0.0745712
CEFTAZIDIME,VANCOMYCIN,3	4	0.0745712
CEFTRIAXONE,7	4	0.0745712
CEFTRIAXONE,CLINDAMYCIN,2	4	0.0745712
CEFTRIAXONE,PIPERACILLIN/TAZOBACTAM,1	4	0.0745712
CEFTRIAXONE,PIPERACILLIN/TAZOBACTAM,VANCOMYCIN,1	4	0.0745712
CILASTATIN/IMIPENEM,3	4	0.0745712
CILASTATIN/IMIPENEM,VANCOMYCIN,4	4	0.0745712
CIPROFLOXACIN,6	4	0.0745712
CIPROFLOXACIN,METRONIDAZOLE,3	4	0.0745712
CIPROFLOXACIN,VANCOMYCIN,10	4	0.0745712
CIPROFLOXACIN,VANCOMYCIN,6	4	0.0745712
CLINDAMYCIN,6	4	0.0745712
CLINDAMYCIN,LEVOFLOXACIN,1	4	0.0745712
DICLOXACILLIN,2	4	0.0745712
GATIFLOXACIN,6	4	0.0745712
GATIFLOXACIN,PIPERACILLIN/TAZOBACTAM,VANCOMYCIN,1	4	0.0745712
GATIFLOXACIN,VANCOMYCIN,4	4	0.0745712
GENTAMICIN,VANCOMYCIN,3	4	0.0745712
LEVOFLOXACIN,PIPERACILLIN/TAZOBACTAM,1	4	0.0745712
LEVOFLOXACIN,PIPERACILLIN/TAZOBACTAM,2	4	0.0745712
LINEZOLID,2	4	0.0745712
LINEZOLID,3	4	0.0745712
MOXIFLOXACIN,12	4	0.0745712
MOXIFLOXACIN,4	4	0.0745712
NAFCILLIN,11	4	0.0745712
NAFCILLIN,8	4	0.0745712
NAFCILLIN,9	4	0.0745712
OXACILLIN,5	4	0.0745712
PIPERACILLIN/TAZOBACTAM,10	4	0.0745712
PIPERACILLIN/TAZOBACTAM,14	4	0.0745712
SULFAMETHOXAZOLE/TRIMETHOPRIM,5	4	0.0745712
SULFAMETHOXAZOLE/TRIMETHOPRIM,9	4	0.0745712
VANCOMYCIN,25	4	0.0745712
VANCOMYCIN,27	4	0.0745712
VANCOMYCIN,31	4	0.0745712

## Sheet: With Change Optum-Premier
Table S1.3
Top 250 treament patterns: with change in therapy, Optum-Premier
(patterns accounting for antibiotics with days of therapy)
(combination therapy indicated by comma ",", number indicates days of therapy, change indicated by pipe "|")
	N=2,437
Pattern	Count	Percent
PIPERACILLIN/TAZOBACTAM,VANCOMYCIN,1|PIPERACILLIN/TAZOBACTAM,1	7	0.287238
AZITHROMYCIN,CEFTRIAXONE,3|AZITHROMYCIN,1	4	0.164136
CEFTRIAXONE,CIPROFLOXACIN,1|CIPROFLOXACIN,2	4	0.164136
CEFTRIAXONE,PIPERACILLIN/TAZOBACTAM,1|PIPERACILLIN/TAZOBACTAM,1	4	0.164136
PIPERACILLIN/TAZOBACTAM,VANCOMYCIN,2|PIPERACILLIN/TAZOBACTAM,1	4	0.164136

## Sheet: Without Change Optum-Premier
Table S1.4
Top 250 treament patterns: without change in therapy, Optum-Premier
(patterns accounting for antibiotics with days of therapy)
(combination therapy indicated by comma ",", number indicates days of therapy, change indicated by pipe "|")
	N=446
Pattern	Count	Percent
CEFTRIAXONE,2	20	4.4843
LEVOFLOXACIN,4	19	4.26009
CEFTRIAXONE,3	17	3.81166
LEVOFLOXACIN,3	17	3.81166
AZITHROMYCIN,CEFTRIAXONE,2	16	3.58744
CEFTRIAXONE,4	13	2.9148
PIPERACILLIN/TAZOBACTAM,6	12	2.69058
AZITHROMYCIN,CEFTRIAXONE,3	11	2.46637
PIPERACILLIN/TAZOBACTAM,3	11	2.46637
LEVOFLOXACIN,2	9	2.01794
PIPERACILLIN/TAZOBACTAM,2	8	1.79372
AZITHROMYCIN,CEFTRIAXONE,4	7	1.56951
CIPROFLOXACIN,3	7	1.56951
CIPROFLOXACIN,METRONIDAZOLE,3	7	1.56951
LEVOFLOXACIN,5	7	1.56951
PIPERACILLIN/TAZOBACTAM,4	7	1.56951
PIPERACILLIN/TAZOBACTAM,VANCOMYCIN,3	7	1.56951
CEFTRIAXONE,5	6	1.34529
CIPROFLOXACIN,4	6	1.34529
PIPERACILLIN/TAZOBACTAM,VANCOMYCIN,2	6	1.34529
VANCOMYCIN,3	6	1.34529
VANCOMYCIN,4	6	1.34529
CEFEPIME,3	5	1.12108
CLINDAMYCIN,3	5	1.12108
AZITHROMYCIN,CEFTRIAXONE,5	4	0.896861
CEFTRIAXONE,LEVOFLOXACIN,3	4	0.896861
CEFTRIAXONE,VANCOMYCIN,3	4	0.896861
CIPROFLOXACIN,METRONIDAZOLE,2	4	0.896861
MOXIFLOXACIN,2	4	0.896861

## Sheet: Sensitivity Results
Table S1.5
Antibiotic treatment patterns, accounting for holds, extended dosing, and one day gaps
(patterns accounting for antibiotics with days of therapy)
		VAMCs	Optum-Premier
		N=47,584	N=2,883
Change in therapy	Number with change, n (%)	41,618 (87.5%)	2,437 (84.5%)
	Day of change, median (IQR)	2 (1-3)	2 (2-3)
	Number of changes, median (IQR)	3 (2-5)	2 (1-4)
	Unique change patterns, n (%)	39,061 (93.9%)	2,365 (97.0%)
No change in therapy	Number without change, n (%)	5,966 (12.5%)	446 (15.5%)
	Unique non-change patterns, n (%)	1,429 (24.0%)	179 (40.1%)
Overall heterogeneity 43,034 (85.3%)		40,490 (85.1%)	2,544 (88.2%)

## Sheet: By Median Length of Stay
Table S1.6
Antibiotic treatment patterns by median length of stay
(patterns accounting for antibiotics with days of therapy)
		VAMCs		Optum-Premier
		N=47,584		N=2,883
		Length of stay <=11 days, n=24,797	Length of stay >11 days, n=22,787	Length of stay <=5 days, n=1,569	Length of stay >5 days, n=1,314
Change in therapy	Number with change, n (%)	20,437 (82.4%)	21,783 (95.6%)	1,188 (75.7%)	1,249 (95.1%)
	Day of change, median (IQR)	2 (1-3)	2 (1-3)	2 (2-3)	2 (2-3)
	Number of changes, median (IQR)	2 (2-4)	5 (3-8)	2 (1-2)	3 (2-5)
	Unique change patterns, n (%)	18,517 (90.6%)	21,491 (98.7%)	1,131 (95.2%)	1,248 (99.9%)
No change in therapy	Number without change, n (%)	4,360 (17.6%)	1,004 (4.4%)	381 (24.3%)	65 (4.9%)
	Unique non-change patterns, n (%)	1,047 (24.0%)	325 (32.4%)	134 (35.2%)	51 (78.5%)
Overall heterogeneity		19,564 (78.9%)	21,816 (95.7%)	1,265 (80.6%)	1,299 (98.9%)

## Sheet: By 7-Day Length of Stay
Table S1.7
Antibiotic treatment patterns by 7-day length of stay
(patterns accounting for antibiotics with days of therapy)
		VAMCs		Optum-Premier
		N=47,584		N=2,883
		Length of stay <=7 days, n=15,856	Length of stay >7 days, n=31,728	Length of stay <=7 days, n=1,999	Length of stay >7 days, n=884
Change in therapy	Number with change, n (%)	12,087 (76.2%)	30,133 (95.0%)	1,582 (79.1%)	855 (96.7%)
	Day of change, median (IQR)	1 (1-3)	2 (1-3)	2 (2-3)	2 (2-3)
	Number of changes, median (IQR)	2 (1-3)	4 (3-7)	2 (1-3)	4 (3-6)
	Unique change patterns, n (%)	10,712 (88.6%)	29,350 (97.4)	1,524 (96.3%)	855 (100%)
No change in therapy	Number without change, n (%)	3,769 (23.8%)	1,595 (5.0%)	417 (20.9%)	29 (3.3%)
	Unique non-change patterns, n (%)	923 (24.5%)	451 (28.3%)	155 (37.2%)	27 (93.1%)
Overall heterogeneity		11,635 (73.4%)	29,801 (93.9%)	1,679 (84.0%)	882 (99.8%)

## Sheet: VA Osteomyelitis
Table S1.8
Antibiotic treatment patterns, Staphylococcus aureus with osteomyelitis diagnosis
(patterns accounting for antibiotics with days of therapy)
		VAMCs
		N=47,584
		Osteomyelitis diagnosis, n=6,505	No osteomyelitis diagnosis, n=41,079
Change in therapy	Number with change, n (%)	6,013 (92.4%)	36,207 (88.1%)
	Day of change, median (IQR)	2 (1-4)	2 (1-3)
	Number of changes, median (IQR)	4 (2-6)	3 (2-5)
	Unique change patterns, n (%)	5,907 (98.2%)	34,222 (94.5%)
No change in therapy	Number without change, n (%)	492 (7.6%)	4,872 (11.9%)
	Unique non-change patterns, n (%)	239 (48.6%)	1,139 (23.4%)
Overall heterogeneity		6,146 (94.5%)	35,361 (86.1%)

## Sheet: By Inpatient Mortality
Table S1.9
Antibiotic treatment patterns by inpatient mortality
(patterns accounting for antibiotics with days of therapy)
		VAMCs		Optum-Premier
		N=47,584		N=2,883
		Inpatient mortality, n= 8,504	No inpatient mortality, n=39,080	Inpatient mortality, n=191	No inpatient mortality, n=2,692
Change in therapy	Number with change, n (%)	6,905 (81.2%)	35,315 (90.4%)	176 (92.1%)	2,261 (84.0%)
	Day of change, median (IQR)	1 (1-3)	2 (1-3)	2 (2-3)	2 (2-3)
	Number of changes, median (IQR)	4 (2-7)	3 (2-5)	2 (1-5)	2 (2-4)
	Unique change patterns, n (%)	6,675 (96.7%)	33,413 (94.6%)	171 (97.2%)	2,207 (97.6%)
No change in therapy	Number without change, n (%)	1,599 (18.8%)	3,765 (9.6%)	15 (7.9%)	431 (16.0%)
	Unique non-change patterns, n (%)	534 (33.4%)	918 (24.4%)	12 (80.0%)	173 (40.1%)
Overall heterogeneity		7,209 (84.8%)	34,331 (87.8%)	183 (95.8%)	2,380 (88.4%)

[truncated: 1 more sheets: VA MSSA MRSA]
