# Supplementary material for: Heterogeneity in the treatment of bloodstream infections identified from antibiotic exposure mapping
Source: Pharmacoepidemiol Drug Saf. 2019 Mar 27;28(5):707–15. doi: 10.1002/pds.4761 (PMC6593441; doi:10.1002/pds.4761)
Supplement: Supplementary file 2 — Table S2.1 Antibiotic treatment patterns Table S2.2 Top 250 treament patterns: with change in therapy, Veterans Affairs Medical Centers Table S2.3 Top 250 treament patterns: without change in therapy, Veterans Affairs Medical Centers Table S2.4 Top 250 treament patterns: with change in therapy, Optum‐Premier Table S2.5 Top 250 treament patterns: without change in therapy, Optum‐Premier Table S2.6 Antibiotic treatment patterns, accounting for holds, extended dosing, and one day gaps Table S2.7 Antibiotic treatment patterns by median length of stay Table S2.8 Antibiotic treatment patterns by 7‐day length of stay Table S2.9Antibiotic treatment patterns by inpatient mortality [file PDS-28-707-s002.xls]

## Sheet: Patterns Without Days of Therap
Supplementary Tables S2.1-S2.6
Table S2.1
Antibiotic treatment patterns
(patterns accounting for antibiotics alone, without days of therapy)
		VAMCs	Optum-Premier
		N=47,584	N=2,883
Change in therapy	Number with change, n (%)	42,220 (88.7%)	2,437 (84.5%)
	Day of change, median (IQR)	2 (1-3)	2 (2-3)
	Number of changes, median (IQR)	3 (2-6)	2 (1-4)
	Unique change patterns, n (%)	32,923 (78.0%)	2,136 (87.7%)
No change in therapy	Number without change, n (%)	5,364 (11.3%)	446 (15.5%)
	Unique non-change patterns, n (%)	524 (9.8%)	77 (17.3%)
Overall heterogeneity, 35,660 (70.7%)		33,447 (70.3%)	2,213 (76.8%)

## Sheet: With Change VAMCs
Table S2.2
Top 250 treament patterns: with change in therapy, Veterans Affairs Medical Centers
(patterns accounting for antibiotics alone, without days of therapy)
(combination therapy indicated by comma ",", change indicated by pipe "|")
	N=42,220
Pattern	Count	Percent
PIPERACILLIN/TAZOBACTAM,VANCOMYCIN|VANCOMYCIN	607	1.43771
PIPERACILLIN/TAZOBACTAM|PIPERACILLIN/TAZOBACTAM,VANCOMYCIN|VANCOMYCIN	225	0.532923
PIPERACILLIN/TAZOBACTAM,VANCOMYCIN|PIPERACILLIN/TAZOBACTAM	215	0.509237
VANCOMYCIN|NAFCILLIN,VANCOMYCIN|NAFCILLIN	194	0.459498
VANCOMYCIN|CEFAZOLIN,VANCOMYCIN|CEFAZOLIN	129	0.305542
PIPERACILLIN/TAZOBACTAM,VANCOMYCIN|NAFCILLIN,PIPERACILLIN/TAZOBACTAM,VANCOMYCIN|NAFCILLIN	126	0.298437
PIPERACILLIN/TAZOBACTAM|PIPERACILLIN/TAZOBACTAM,VANCOMYCIN	120	0.284225
CEFEPIME,VANCOMYCIN|VANCOMYCIN	116	0.274751
GENTAMICIN,VANCOMYCIN|VANCOMYCIN	98	0.232117
CIPROFLOXACIN|CIPROFLOXACIN,VANCOMYCIN|VANCOMYCIN	94	0.222643
PIPERACILLIN/TAZOBACTAM,VANCOMYCIN|CEFAZOLIN,PIPERACILLIN/TAZOBACTAM,VANCOMYCIN|CEFAZOLIN	90	0.213169
CEFTRIAXONE,VANCOMYCIN|VANCOMYCIN	83	0.196589
VANCOMYCIN|CEFAZOLIN	81	0.191852
VANCOMYCIN|NAFCILLIN	74	0.175272
PIPERACILLIN/TAZOBACTAM,VANCOMYCIN|PIPERACILLIN/TAZOBACTAM|PIPERACILLIN/TAZOBACTAM,VANCOMYCIN|VANCOMYCIN	70	0.165798
PIPERACILLIN/TAZOBACTAM|PIPERACILLIN/TAZOBACTAM,VANCOMYCIN|PIPERACILLIN/TAZOBACTAM	70	0.165798
CIPROFLOXACIN,VANCOMYCIN|VANCOMYCIN	68	0.161061
LEVOFLOXACIN|LEVOFLOXACIN,VANCOMYCIN|VANCOMYCIN	68	0.161061
CEFTRIAXONE|CEFTRIAXONE,VANCOMYCIN|VANCOMYCIN	65	0.153955
PIPERACILLIN/TAZOBACTAM,VANCOMYCIN|PIPERACILLIN/TAZOBACTAM|VANCOMYCIN	64	0.151587
VANCOMYCIN|OXACILLIN,VANCOMYCIN|OXACILLIN	64	0.151587
LEVOFLOXACIN,VANCOMYCIN|VANCOMYCIN	56	0.132639
VANCOMYCIN|PIPERACILLIN/TAZOBACTAM,VANCOMYCIN|VANCOMYCIN	54	0.127901
VANCOMYCIN|RIFAMPIN,VANCOMYCIN	52	0.123164
PIPERACILLIN/TAZOBACTAM,VANCOMYCIN|PIPERACILLIN/TAZOBACTAM|PIPERACILLIN/TAZOBACTAM,VANCOMYCIN	51	0.120796
VANCOMYCIN|SULFAMETHOXAZOLE/TRIMETHOPRIM,VANCOMYCIN	49	0.116059
CEFTAZIDIME,VANCOMYCIN|VANCOMYCIN	47	0.111322
CIPROFLOXACIN|CIPROFLOXACIN,VANCOMYCIN	47	0.111322
PIPERACILLIN/TAZOBACTAM,VANCOMYCIN|PIPERACILLIN/TAZOBACTAM|PIPERACILLIN/TAZOBACTAM,VANCOMYCIN|PIPERACILLIN/TAZOBACTAM	47	0.111322
AMPICILLIN/SULBACTAM|AMPICILLIN/SULBACTAM,VANCOMYCIN|VANCOMYCIN	46	0.108953
LEVOFLOXACIN|VANCOMYCIN	41	0.0971104
VANCOMYCIN|PIPERACILLIN/TAZOBACTAM,VANCOMYCIN	40	0.0947418
GATIFLOXACIN|GATIFLOXACIN,VANCOMYCIN|VANCOMYCIN	38	0.0900047
VANCOMYCIN|DAPTOMYCIN,VANCOMYCIN|DAPTOMYCIN	37	0.0876362
VANCOMYCIN|GENTAMICIN,VANCOMYCIN|VANCOMYCIN	37	0.0876362
PIPERACILLIN/TAZOBACTAM,VANCOMYCIN|VANCOMYCIN|NAFCILLIN,VANCOMYCIN|NAFCILLIN	34	0.0805306
PIPERACILLIN/TAZOBACTAM,VANCOMYCIN|NAFCILLIN,VANCOMYCIN|NAFCILLIN	32	0.0757935
PIPERACILLIN/TAZOBACTAM|PIPERACILLIN/TAZOBACTAM,VANCOMYCIN|PIPERACILLIN/TAZOBACTAM|PIPERACILLIN/TAZOBACTAM,VANCOMYCIN|VANCOMYCIN	32	0.0757935
PIPERACILLIN/TAZOBACTAM,VANCOMYCIN|NAFCILLIN,PIPERACILLIN/TAZOBACTAM|NAFCILLIN	29	0.0686878
CLINDAMYCIN|CLINDAMYCIN,VANCOMYCIN|VANCOMYCIN	28	0.0663193
GATIFLOXACIN,VANCOMYCIN|VANCOMYCIN	28	0.0663193
CIPROFLOXACIN,PIPERACILLIN/TAZOBACTAM,VANCOMYCIN|PIPERACILLIN/TAZOBACTAM,VANCOMYCIN|VANCOMYCIN	27	0.0639507
VANCOMYCIN|DAPTOMYCIN	27	0.0639507
VANCOMYCIN|LINEZOLID,VANCOMYCIN|LINEZOLID	27	0.0639507
VANCOMYCIN|NAFCILLIN,VANCOMYCIN|NAFCILLIN|CEFAZOLIN,NAFCILLIN|CEFAZOLIN	27	0.0639507
CEFAZOLIN|CEFAZOLIN,VANCOMYCIN|VANCOMYCIN	26	0.0615822
CILASTATIN/IMIPENEM,VANCOMYCIN|VANCOMYCIN	26	0.0615822
LEVOFLOXACIN|LEVOFLOXACIN,VANCOMYCIN	26	0.0615822
MOXIFLOXACIN|MOXIFLOXACIN,VANCOMYCIN	26	0.0615822
CEFEPIME,VANCOMYCIN|CEFEPIME	25	0.0592136
CEFTRIAXONE|CEFTRIAXONE,VANCOMYCIN	25	0.0592136
MOXIFLOXACIN|MOXIFLOXACIN,VANCOMYCIN|VANCOMYCIN	25	0.0592136
PIPERACILLIN/TAZOBACTAM,VANCOMYCIN|OXACILLIN,PIPERACILLIN/TAZOBACTAM,VANCOMYCIN|OXACILLIN	25	0.0592136
PIPERACILLIN/TAZOBACTAM,VANCOMYCIN|VANCOMYCIN|CEFAZOLIN,VANCOMYCIN|CEFAZOLIN	25	0.0592136
VANCOMYCIN|LINEZOLID	25	0.0592136
CEFAZOLIN,VANCOMYCIN|CEFAZOLIN	24	0.0568451
NAFCILLIN|NAFCILLIN,VANCOMYCIN|VANCOMYCIN	24	0.0568451
PIPERACILLIN/TAZOBACTAM,VANCOMYCIN|CEFAZOLIN,VANCOMYCIN|CEFAZOLIN	24	0.0568451
PIPERACILLIN/TAZOBACTAM,VANCOMYCIN|PIPERACILLIN/TAZOBACTAM|PIPERACILLIN/TAZOBACTAM,VANCOMYCIN|PIPERACILLIN/TAZOBACTAM|VANCOMYCIN	24	0.0568451
VANCOMYCIN|SULFAMETHOXAZOLE/TRIMETHOPRIM,VANCOMYCIN|SULFAMETHOXAZOLE/TRIMETHOPRIM	24	0.0568451
CEFEPIME|CEFEPIME,VANCOMYCIN|VANCOMYCIN	23	0.0544766
CEFTRIAXONE|VANCOMYCIN	23	0.0544766
CIPROFLOXACIN,PIPERACILLIN/TAZOBACTAM,VANCOMYCIN|VANCOMYCIN	23	0.0544766
LEVOFLOXACIN,PIPERACILLIN/TAZOBACTAM,VANCOMYCIN|PIPERACILLIN/TAZOBACTAM,VANCOMYCIN|VANCOMYCIN	23	0.0544766
PIPERACILLIN/TAZOBACTAM,VANCOMYCIN|CEFAZOLIN,PIPERACILLIN/TAZOBACTAM|CEFAZOLIN	23	0.0544766
PIPERACILLIN/TAZOBACTAM,VANCOMYCIN|CEFTRIAXONE,PIPERACILLIN/TAZOBACTAM,VANCOMYCIN|CEFTRIAXONE	23	0.0544766
PIPERACILLIN/TAZOBACTAM,VANCOMYCIN|PIPERACILLIN/TAZOBACTAM|CEFAZOLIN,PIPERACILLIN/TAZOBACTAM|CEFAZOLIN	23	0.0544766
PIPERACILLIN/TAZOBACTAM|PIPERACILLIN/TAZOBACTAM,VANCOMYCIN|NAFCILLIN,PIPERACILLIN/TAZOBACTAM,VANCOMYCIN|NAFCILLIN	23	0.0544766
PIPERACILLIN/TAZOBACTAM|VANCOMYCIN	23	0.0544766
AMPICILLIN/SULBACTAM,VANCOMYCIN|VANCOMYCIN	22	0.052108
CEFTRIAXONE,VANCOMYCIN|CEFTRIAXONE	22	0.052108
GATIFLOXACIN|GATIFLOXACIN,VANCOMYCIN	22	0.052108
GATIFLOXACIN|GATIFLOXACIN,VANCOMYCIN|GATIFLOXACIN	22	0.052108
PIPERACILLIN/TAZOBACTAM,VANCOMYCIN|VANCOMYCIN|PIPERACILLIN/TAZOBACTAM,VANCOMYCIN	22	0.052108
PIPERACILLIN/TAZOBACTAM,VANCOMYCIN|VANCOMYCIN|PIPERACILLIN/TAZOBACTAM,VANCOMYCIN|VANCOMYCIN	22	0.052108
VANCOMYCIN|CIPROFLOXACIN,VANCOMYCIN	22	0.052108
VANCOMYCIN|SULFAMETHOXAZOLE/TRIMETHOPRIM	22	0.052108
AMPICILLIN/SULBACTAM|AMOXICILLIN/CLAVULANATE,AMPICILLIN/SULBACTAM|AMOXICILLIN/CLAVULANATE	21	0.0497395
CLINDAMYCIN,VANCOMYCIN|VANCOMYCIN	21	0.0497395
ERTAPENEM,VANCOMYCIN|VANCOMYCIN	21	0.0497395
PIPERACILLIN/TAZOBACTAM|PIPERACILLIN/TAZOBACTAM,VANCOMYCIN|PIPERACILLIN/TAZOBACTAM|VANCOMYCIN	21	0.0497395
AMPICILLIN/SULBACTAM|AMOXICILLIN/CLAVULANATE,AMPICILLIN/SULBACTAM	20	0.0473709
AZTREONAM,VANCOMYCIN|VANCOMYCIN	20	0.0473709
CEFAZOLIN,VANCOMYCIN|VANCOMYCIN	20	0.0473709
GENTAMICIN|VANCOMYCIN	20	0.0473709
PIPERACILLIN/TAZOBACTAM,VANCOMYCIN|PIPERACILLIN/TAZOBACTAM,SULFAMETHOXAZOLE/TRIMETHOPRIM,VANCOMYCIN	20	0.0473709
SULFAMETHOXAZOLE/TRIMETHOPRIM|SULFAMETHOXAZOLE/TRIMETHOPRIM,VANCOMYCIN|VANCOMYCIN	20	0.0473709
VANCOMYCIN|LINEZOLID,VANCOMYCIN	20	0.0473709
GATIFLOXACIN|VANCOMYCIN	19	0.0450024
LEVOFLOXACIN|LEVOFLOXACIN,VANCOMYCIN|LEVOFLOXACIN	19	0.0450024
MOXIFLOXACIN,VANCOMYCIN|VANCOMYCIN	19	0.0450024
PIPERACILLIN/TAZOBACTAM,VANCOMYCIN|NAFCILLIN,PIPERACILLIN/TAZOBACTAM,VANCOMYCIN|NAFCILLIN|CEFAZOLIN,NAFCILLIN|CEFAZOLIN	19	0.0450024
VANCOMYCIN|CLINDAMYCIN,VANCOMYCIN	19	0.0450024
AZITHROMYCIN,CEFTRIAXONE|AZITHROMYCIN,CEFTRIAXONE,VANCOMYCIN|VANCOMYCIN	18	0.0426338
CEFTRIAXONE,VANCOMYCIN|CEFTRIAXONE,NAFCILLIN,VANCOMYCIN|NAFCILLIN	18	0.0426338
CIPROFLOXACIN,PIPERACILLIN/TAZOBACTAM,VANCOMYCIN|PIPERACILLIN/TAZOBACTAM,VANCOMYCIN	18	0.0426338
CLINDAMYCIN|CLINDAMYCIN,VANCOMYCIN	18	0.0426338
LEVOFLOXACIN,VANCOMYCIN|LEVOFLOXACIN	18	0.0426338
PIPERACILLIN/TAZOBACTAM,VANCOMYCIN|CIPROFLOXACIN,PIPERACILLIN/TAZOBACTAM,VANCOMYCIN	18	0.0426338
PIPERACILLIN/TAZOBACTAM|PIPERACILLIN/TAZOBACTAM,VANCOMYCIN|PIPERACILLIN/TAZOBACTAM|PIPERACILLIN/TAZOBACTAM,VANCOMYCIN	18	0.0426338
PIPERACILLIN/TAZOBACTAM|PIPERACILLIN/TAZOBACTAM,VANCOMYCIN|PIPERACILLIN/TAZOBACTAM|PIPERACILLIN/TAZOBACTAM,VANCOMYCIN|PIPERACILLIN/TAZOBACTAM	18	0.0426338
VANCOMYCIN|DOXYCYCLINE,VANCOMYCIN	18	0.0426338
VANCOMYCIN|GENTAMICIN,VANCOMYCIN	18	0.0426338
VANCOMYCIN|PIPERACILLIN/TAZOBACTAM,VANCOMYCIN|PIPERACILLIN/TAZOBACTAM	18	0.0426338
AMPICILLIN/SULBACTAM|AMPICILLIN/SULBACTAM,VANCOMYCIN	17	0.0402653
CEFAZOLIN|CEFAZOLIN,VANCOMYCIN|CEFAZOLIN	17	0.0402653
CIPROFLOXACIN|CIPROFLOXACIN,VANCOMYCIN|CIPROFLOXACIN	17	0.0402653
NAFCILLIN,VANCOMYCIN|NAFCILLIN	17	0.0402653
PIPERACILLIN/TAZOBACTAM,VANCOMYCIN|AMOXICILLIN/CLAVULANATE,PIPERACILLIN/TAZOBACTAM,VANCOMYCIN	17	0.0402653
PIPERACILLIN/TAZOBACTAM|PIPERACILLIN/TAZOBACTAM,VANCOMYCIN|CEFAZOLIN,PIPERACILLIN/TAZOBACTAM,VANCOMYCIN|CEFAZOLIN	17	0.0402653
SULFAMETHOXAZOLE/TRIMETHOPRIM|SULFAMETHOXAZOLE/TRIMETHOPRIM,VANCOMYCIN	17	0.0402653
CEFAZOLIN|CEFAZOLIN,CEPHALEXIN	16	0.0378967
CILASTATIN/IMIPENEM,VANCOMYCIN|CILASTATIN/IMIPENEM	16	0.0378967
PIPERACILLIN/TAZOBACTAM,VANCOMYCIN|CEFAZOLIN	16	0.0378967
PIPERACILLIN/TAZOBACTAM,VANCOMYCIN|PIPERACILLIN/TAZOBACTAM|NAFCILLIN,PIPERACILLIN/TAZOBACTAM|NAFCILLIN	16	0.0378967
PIPERACILLIN/TAZOBACTAM,VANCOMYCIN|VANCOMYCIN|DAPTOMYCIN,VANCOMYCIN|DAPTOMYCIN	16	0.0378967
VANCOMYCIN|CLINDAMYCIN,VANCOMYCIN|CLINDAMYCIN	16	0.0378967
VANCOMYCIN|OXACILLIN	16	0.0378967
CEPHALEXIN|CEPHALEXIN,VANCOMYCIN|VANCOMYCIN	15	0.0355282
CIPROFLOXACIN|VANCOMYCIN	15	0.0355282
CLAVULANATE/TICARCILLIN,VANCOMYCIN|VANCOMYCIN	15	0.0355282
MEROPENEM,VANCOMYCIN|VANCOMYCIN	15	0.0355282
PIPERACILLIN/TAZOBACTAM,VANCOMYCIN|PIPERACILLIN/TAZOBACTAM|CEFAZOLIN	15	0.0355282
PIPERACILLIN/TAZOBACTAM,VANCOMYCIN|VANCOMYCIN|SULFAMETHOXAZOLE/TRIMETHOPRIM,VANCOMYCIN|SULFAMETHOXAZOLE/TRIMETHOPRIM	15	0.0355282
CEFAZOLIN|CEFAZOLIN,CEPHALEXIN|CEPHALEXIN	14	0.0331596
CEFAZOLIN|VANCOMYCIN	14	0.0331596
CILASTATIN/IMIPENEM|CILASTATIN/IMIPENEM,VANCOMYCIN|VANCOMYCIN	14	0.0331596
GENTAMICIN,VANCOMYCIN|GENTAMICIN|VANCOMYCIN	14	0.0331596
LEVOFLOXACIN,PIPERACILLIN/TAZOBACTAM,VANCOMYCIN|PIPERACILLIN/TAZOBACTAM,VANCOMYCIN	14	0.0331596
METRONIDAZOLE|METRONIDAZOLE,VANCOMYCIN|VANCOMYCIN	14	0.0331596
PIPERACILLIN/TAZOBACTAM,VANCOMYCIN|VANCOMYCIN|SULFAMETHOXAZOLE/TRIMETHOPRIM,VANCOMYCIN	14	0.0331596
PIPERACILLIN/TAZOBACTAM|AMOXICILLIN/CLAVULANATE,PIPERACILLIN/TAZOBACTAM	14	0.0331596
PIPERACILLIN/TAZOBACTAM|AMOXICILLIN/CLAVULANATE,PIPERACILLIN/TAZOBACTAM|AMOXICILLIN/CLAVULANATE	14	0.0331596
VANCOMYCIN|CIPROFLOXACIN,VANCOMYCIN|VANCOMYCIN	14	0.0331596
VANCOMYCIN|GATIFLOXACIN,VANCOMYCIN	14	0.0331596
VANCOMYCIN|NAFCILLIN,VANCOMYCIN	14	0.0331596
VANCOMYCIN|NAFCILLIN|CEFAZOLIN,NAFCILLIN|CEFAZOLIN	14	0.0331596
CEFTRIAXONE|CEFTRIAXONE,VANCOMYCIN|CEFTRIAXONE	13	0.0307911
CIPROFLOXACIN,VANCOMYCIN|CIPROFLOXACIN	13	0.0307911
CLINDAMYCIN,PIPERACILLIN/TAZOBACTAM,VANCOMYCIN|PIPERACILLIN/TAZOBACTAM,VANCOMYCIN|VANCOMYCIN	13	0.0307911
PIPERACILLIN/TAZOBACTAM,VANCOMYCIN|AMOXICILLIN/CLAVULANATE,PIPERACILLIN/TAZOBACTAM,VANCOMYCIN|AMOXICILLIN/CLAVULANATE	13	0.0307911
PIPERACILLIN/TAZOBACTAM,VANCOMYCIN|PIPERACILLIN/TAZOBACTAM,SULFAMETHOXAZOLE/TRIMETHOPRIM,VANCOMYCIN|SULFAMETHOXAZOLE/TRIMETHOPRIM	13	0.0307911
PIPERACILLIN/TAZOBACTAM,VANCOMYCIN|VANCOMYCIN|LINEZOLID,VANCOMYCIN	13	0.0307911
PIPERACILLIN/TAZOBACTAM,VANCOMYCIN|VANCOMYCIN|RIFAMPIN,VANCOMYCIN	13	0.0307911
PIPERACILLIN/TAZOBACTAM|CEFAZOLIN,PIPERACILLIN/TAZOBACTAM|CEFAZOLIN	13	0.0307911
VANCOMYCIN|CEFTRIAXONE	13	0.0307911
VANCOMYCIN|CEFTRIAXONE,VANCOMYCIN|VANCOMYCIN	13	0.0307911
VANCOMYCIN|LEVOFLOXACIN	13	0.0307911
VANCOMYCIN|LEVOFLOXACIN,VANCOMYCIN|LEVOFLOXACIN	13	0.0307911
AZITHROMYCIN,CEFTRIAXONE|AZITHROMYCIN,CEFTRIAXONE,VANCOMYCIN	12	0.0284225
CEFTRIAXONE,VANCOMYCIN|VANCOMYCIN|NAFCILLIN,VANCOMYCIN|NAFCILLIN	12	0.0284225
CLAVULANATE/TICARCILLIN|CLAVULANATE/TICARCILLIN,VANCOMYCIN|VANCOMYCIN	12	0.0284225
PIPERACILLIN/TAZOBACTAM,VANCOMYCIN|CEFTRIAXONE,PIPERACILLIN/TAZOBACTAM,VANCOMYCIN|CEFTRIAXONE,VANCOMYCIN|VANCOMYCIN	12	0.0284225
PIPERACILLIN/TAZOBACTAM,VANCOMYCIN|PIPERACILLIN/TAZOBACTAM|PIPERACILLIN/TAZOBACTAM,VANCOMYCIN|PIPERACILLIN/TAZOBACTAM|PIPERACILLIN/TAZOBACTAM,VANCOMYCIN|PIPERACILLIN/TAZOBACTAM	12	0.0284225
PIPERACILLIN/TAZOBACTAM,VANCOMYCIN|VANCOMYCIN|DAPTOMYCIN	12	0.0284225
VANCOMYCIN|CEFAZOLIN,VANCOMYCIN	12	0.0284225
VANCOMYCIN|CEFTRIAXONE,VANCOMYCIN|CEFTRIAXONE	12	0.0284225
VANCOMYCIN|METRONIDAZOLE,VANCOMYCIN	12	0.0284225
AZITHROMYCIN,CEFTRIAXONE,VANCOMYCIN|VANCOMYCIN	11	0.026054
CEFTAZIDIME|CEFTAZIDIME,VANCOMYCIN|VANCOMYCIN	11	0.026054
CEFTRIAXONE,PIPERACILLIN/TAZOBACTAM,VANCOMYCIN|PIPERACILLIN/TAZOBACTAM,VANCOMYCIN|VANCOMYCIN	11	0.026054
CIPROFLOXACIN,METRONIDAZOLE,VANCOMYCIN|VANCOMYCIN	11	0.026054
GENTAMICIN,VANCOMYCIN|VANCOMYCIN|CEFAZOLIN	11	0.026054
MOXIFLOXACIN|VANCOMYCIN	11	0.026054
PIPERACILLIN/TAZOBACTAM,VANCOMYCIN|DAPTOMYCIN,PIPERACILLIN/TAZOBACTAM,VANCOMYCIN|DAPTOMYCIN	11	0.026054
PIPERACILLIN/TAZOBACTAM,VANCOMYCIN|VANCOMYCIN|LINEZOLID,VANCOMYCIN|LINEZOLID	11	0.026054
VANCOMYCIN|AMOXICILLIN/CLAVULANATE,VANCOMYCIN|AMOXICILLIN/CLAVULANATE	11	0.026054
VANCOMYCIN|CEFTRIAXONE,VANCOMYCIN	11	0.026054
VANCOMYCIN|LEVOFLOXACIN,VANCOMYCIN	11	0.026054
VANCOMYCIN|PIPERACILLIN/TAZOBACTAM	11	0.026054
VANCOMYCIN|PIPERACILLIN/TAZOBACTAM,VANCOMYCIN|NAFCILLIN,PIPERACILLIN/TAZOBACTAM,VANCOMYCIN|NAFCILLIN	11	0.026054
VANCOMYCIN|RIFAMPIN,VANCOMYCIN|VANCOMYCIN	11	0.026054
AZITHROMYCIN,VANCOMYCIN|VANCOMYCIN	10	0.0236855
CEFEPIME,VANCOMYCIN|CEFEPIME,NAFCILLIN,VANCOMYCIN|NAFCILLIN	10	0.0236855
CEFEPIME,VANCOMYCIN|CEFEPIME|CEFEPIME,VANCOMYCIN|VANCOMYCIN	10	0.0236855
CEFEPIME|CEFEPIME,VANCOMYCIN|CEFEPIME	10	0.0236855
CEFEPIME|VANCOMYCIN	10	0.0236855
GENTAMICIN,VANCOMYCIN|GENTAMICIN	10	0.0236855
METRONIDAZOLE|METRONIDAZOLE,VANCOMYCIN	10	0.0236855
NAFCILLIN|CEFAZOLIN,NAFCILLIN|CEFAZOLIN	10	0.0236855
PIPERACILLIN/TAZOBACTAM,VANCOMYCIN|MOXIFLOXACIN,PIPERACILLIN/TAZOBACTAM,VANCOMYCIN	10	0.0236855
PIPERACILLIN/TAZOBACTAM,VANCOMYCIN|VANCOMYCIN|PIPERACILLIN/TAZOBACTAM,VANCOMYCIN|PIPERACILLIN/TAZOBACTAM	10	0.0236855
PIPERACILLIN/TAZOBACTAM|NAFCILLIN,PIPERACILLIN/TAZOBACTAM|NAFCILLIN	10	0.0236855
VANCOMYCIN|GENTAMICIN|VANCOMYCIN	10	0.0236855
AMOXICILLIN/CLAVULANATE|AMOXICILLIN/CLAVULANATE,VANCOMYCIN|VANCOMYCIN	9	0.0213169
CEFAZOLIN|CEFAZOLIN,VANCOMYCIN	9	0.0213169
CEFEPIME,VANCOMYCIN|CEFEPIME|VANCOMYCIN	9	0.0213169
CEFTRIAXONE,PIPERACILLIN/TAZOBACTAM,VANCOMYCIN|PIPERACILLIN/TAZOBACTAM,VANCOMYCIN	9	0.0213169
CEFTRIAXONE|CEFAZOLIN	9	0.0213169
CILASTATIN/IMIPENEM|CILASTATIN/IMIPENEM,VANCOMYCIN	9	0.0213169
CIPROFLOXACIN,VANCOMYCIN|CIPROFLOXACIN|CIPROFLOXACIN,VANCOMYCIN|VANCOMYCIN	9	0.0213169
CLINDAMYCIN,PIPERACILLIN/TAZOBACTAM,VANCOMYCIN|PIPERACILLIN/TAZOBACTAM,VANCOMYCIN	9	0.0213169
DOXYCYCLINE|DOXYCYCLINE,VANCOMYCIN|VANCOMYCIN	9	0.0213169
GENTAMICIN,VANCOMYCIN|CEFAZOLIN	9	0.0213169
GENTAMICIN|GENTAMICIN,VANCOMYCIN	9	0.0213169
METRONIDAZOLE,VANCOMYCIN|VANCOMYCIN	9	0.0213169
MOXIFLOXACIN|MOXIFLOXACIN,VANCOMYCIN|MOXIFLOXACIN	9	0.0213169
PIPERACILLIN/TAZOBACTAM,VANCOMYCIN|CEFAZOLIN,PIPERACILLIN/TAZOBACTAM,VANCOMYCIN|CEFAZOLIN|CEFAZOLIN,CEPHALEXIN	9	0.0213169
PIPERACILLIN/TAZOBACTAM,VANCOMYCIN|ERTAPENEM,PIPERACILLIN/TAZOBACTAM,VANCOMYCIN|ERTAPENEM,VANCOMYCIN	9	0.0213169
PIPERACILLIN/TAZOBACTAM,VANCOMYCIN|NAFCILLIN	9	0.0213169
PIPERACILLIN/TAZOBACTAM,VANCOMYCIN|NAFCILLIN,PIPERACILLIN/TAZOBACTAM,VANCOMYCIN	9	0.0213169
PIPERACILLIN/TAZOBACTAM,VANCOMYCIN|OXACILLIN,VANCOMYCIN|OXACILLIN	9	0.0213169
PIPERACILLIN/TAZOBACTAM,VANCOMYCIN|PIPERACILLIN/TAZOBACTAM|PIPERACILLIN/TAZOBACTAM,VANCOMYCIN|PIPERACILLIN/TAZOBACTAM|PIPERACILLIN/TAZOBACTAM,VANCOMYCIN	9	0.0213169
PIPERACILLIN/TAZOBACTAM,VANCOMYCIN|PIPERACILLIN/TAZOBACTAM|PIPERACILLIN/TAZOBACTAM,VANCOMYCIN|PIPERACILLIN/TAZOBACTAM|PIPERACILLIN/TAZOBACTAM,VANCOMYCIN|VANCOMYCIN	9	0.0213169
PIPERACILLIN/TAZOBACTAM,VANCOMYCIN|RIFAMPIN,VANCOMYCIN	9	0.0213169
PIPERACILLIN/TAZOBACTAM,VANCOMYCIN|VANCOMYCIN|SULFAMETHOXAZOLE/TRIMETHOPRIM	9	0.0213169
PIPERACILLIN/TAZOBACTAM|CIPROFLOXACIN,PIPERACILLIN/TAZOBACTAM|CIPROFLOXACIN	9	0.0213169
PIPERACILLIN/TAZOBACTAM|PIPERACILLIN/TAZOBACTAM,VANCOMYCIN|PIPERACILLIN/TAZOBACTAM|CEFAZOLIN,PIPERACILLIN/TAZOBACTAM|CEFAZOLIN	9	0.0213169
VANCOMYCIN|CEFAZOLIN,VANCOMYCIN|VANCOMYCIN	9	0.0213169
VANCOMYCIN|CEFAZOLIN|VANCOMYCIN	9	0.0213169
VANCOMYCIN|CEFEPIME,VANCOMYCIN	9	0.0213169
VANCOMYCIN|CLINDAMYCIN	9	0.0213169
VANCOMYCIN|SULFAMETHOXAZOLE/TRIMETHOPRIM,VANCOMYCIN|VANCOMYCIN	9	0.0213169
AMPICILLIN/SULBACTAM,PIPERACILLIN/TAZOBACTAM,VANCOMYCIN|PIPERACILLIN/TAZOBACTAM,VANCOMYCIN	8	0.0189484
AMPICILLIN/SULBACTAM,VANCOMYCIN|AMPICILLIN/SULBACTAM	8	0.0189484
AMPICILLIN/SULBACTAM|AMPICILLIN/SULBACTAM,VANCOMYCIN|AMPICILLIN/SULBACTAM	8	0.0189484
AZITHROMYCIN,CEFTRIAXONE|AZITHROMYCIN	8	0.0189484
AZITHROMYCIN,CEFTRIAXONE|VANCOMYCIN	8	0.0189484
AZITHROMYCIN|AZITHROMYCIN,VANCOMYCIN|VANCOMYCIN	8	0.0189484
CEFEPIME,VANCOMYCIN|CEFAZOLIN	8	0.0189484
CEFEPIME,VANCOMYCIN|CEFEPIME|CEFEPIME,VANCOMYCIN	8	0.0189484
CEFEPIME,VANCOMYCIN|VANCOMYCIN|NAFCILLIN,VANCOMYCIN|NAFCILLIN	8	0.0189484
CEFOTAXIME,VANCOMYCIN|VANCOMYCIN	8	0.0189484
CEFTRIAXONE,VANCOMYCIN|CEFTRIAXONE|VANCOMYCIN	8	0.0189484
CIPROFLOXACIN,PIPERACILLIN/TAZOBACTAM,VANCOMYCIN|CIPROFLOXACIN,PIPERACILLIN/TAZOBACTAM	8	0.0189484
CIPROFLOXACIN,PIPERACILLIN/TAZOBACTAM,VANCOMYCIN|CIPROFLOXACIN,VANCOMYCIN|VANCOMYCIN	8	0.0189484
CIPROFLOXACIN,PIPERACILLIN/TAZOBACTAM|CIPROFLOXACIN,PIPERACILLIN/TAZOBACTAM,VANCOMYCIN	8	0.0189484
CLAVULANATE/TICARCILLIN|CLAVULANATE/TICARCILLIN,VANCOMYCIN	8	0.0189484
CLINDAMYCIN,VANCOMYCIN|CLINDAMYCIN	8	0.0189484
DOXYCYCLINE|DOXYCYCLINE,VANCOMYCIN	8	0.0189484
GENTAMICIN|GENTAMICIN,VANCOMYCIN|VANCOMYCIN	8	0.0189484
LEVOFLOXACIN,PIPERACILLIN/TAZOBACTAM,VANCOMYCIN|PIPERACILLIN/TAZOBACTAM,VANCOMYCIN|PIPERACILLIN/TAZOBACTAM	8	0.0189484
METRONIDAZOLE,PIPERACILLIN/TAZOBACTAM,VANCOMYCIN|VANCOMYCIN	8	0.0189484
METRONIDAZOLE|METRONIDAZOLE,VANCOMYCIN|METRONIDAZOLE	8	0.0189484
MOXIFLOXACIN,PIPERACILLIN/TAZOBACTAM,VANCOMYCIN|PIPERACILLIN/TAZOBACTAM,VANCOMYCIN	8	0.0189484
PIPERACILLIN/TAZOBACTAM,VANCOMYCIN|CLINDAMYCIN,PIPERACILLIN/TAZOBACTAM,VANCOMYCIN	8	0.0189484
PIPERACILLIN/TAZOBACTAM,VANCOMYCIN|CLINDAMYCIN,PIPERACILLIN/TAZOBACTAM,VANCOMYCIN|CLINDAMYCIN	8	0.0189484
PIPERACILLIN/TAZOBACTAM,VANCOMYCIN|LEVOFLOXACIN,PIPERACILLIN/TAZOBACTAM,VANCOMYCIN	8	0.0189484
PIPERACILLIN/TAZOBACTAM,VANCOMYCIN|NAFCILLIN,PIPERACILLIN/TAZOBACTAM,RIFAMPIN,VANCOMYCIN|NAFCILLIN,RIFAMPIN	8	0.0189484
PIPERACILLIN/TAZOBACTAM,VANCOMYCIN|NAFCILLIN,VANCOMYCIN|NAFCILLIN|CEFAZOLIN,NAFCILLIN|CEFAZOLIN	8	0.0189484
PIPERACILLIN/TAZOBACTAM,VANCOMYCIN|PIPERACILLIN/TAZOBACTAM|PIPERACILLIN/TAZOBACTAM,VANCOMYCIN|PIPERACILLIN/TAZOBACTAM|PIPERACILLIN/TAZOBACTAM,VANCOMYCIN|PIPERACILLIN/TAZOBACTAM|VANCOMYCIN	8	0.0189484
PIPERACILLIN/TAZOBACTAM,VANCOMYCIN|VANCOMYCIN|CEFAZOLIN	8	0.0189484
PIPERACILLIN/TAZOBACTAM,VANCOMYCIN|VANCOMYCIN|CLINDAMYCIN,VANCOMYCIN	8	0.0189484
PIPERACILLIN/TAZOBACTAM,VANCOMYCIN|VANCOMYCIN|NAFCILLIN	8	0.0189484
PIPERACILLIN/TAZOBACTAM|PIPERACILLIN/TAZOBACTAM,VANCOMYCIN|CEFAZOLIN	8	0.0189484
PIPERACILLIN/TAZOBACTAM|PIPERACILLIN/TAZOBACTAM,VANCOMYCIN|PIPERACILLIN/TAZOBACTAM|PIPERACILLIN/TAZOBACTAM,VANCOMYCIN|PIPERACILLIN/TAZOBACTAM|VANCOMYCIN	8	0.0189484
VANCOMYCIN|AMOXICILLIN/CLAVULANATE	8	0.0189484
VANCOMYCIN|CEFEPIME,VANCOMYCIN|VANCOMYCIN	8	0.0189484
VANCOMYCIN|CEPHALEXIN,VANCOMYCIN	8	0.0189484
VANCOMYCIN|GATIFLOXACIN	8	0.0189484

## Sheet: Without Change VAMCs
Table S2.3
Top 250 treament patterns: without change in therapy, Veterans Affairs Medical Centers
(patterns accounting for antibiotics alone, without days of therapy)
(combination therapy indicated by comma ",", change indicated by pipe "|")
	N=5,364
Pattern	Count	Percent
VANCOMYCIN	1559	29.0641
PIPERACILLIN/TAZOBACTAM,VANCOMYCIN	588	10.962
PIPERACILLIN/TAZOBACTAM	250	4.6607
LEVOFLOXACIN	203	3.78449
CEFAZOLIN	129	2.40492
CIPROFLOXACIN	109	2.03207
GATIFLOXACIN	106	1.97614
CEFEPIME,VANCOMYCIN	99	1.84564
CEFTRIAXONE	87	1.62192
NAFCILLIN	76	1.41685
GENTAMICIN,VANCOMYCIN	70	1.305
SULFAMETHOXAZOLE/TRIMETHOPRIM	68	1.26771
MOXIFLOXACIN	66	1.23043
CIPROFLOXACIN,PIPERACILLIN/TAZOBACTAM,VANCOMYCIN	58	1.08128
AMPICILLIN/SULBACTAM	55	1.02535
CLINDAMYCIN	55	1.02535
CEFTRIAXONE,VANCOMYCIN	50	0.93214
CEPHALEXIN	47	0.876212
CIPROFLOXACIN,VANCOMYCIN	45	0.838926
LEVOFLOXACIN,VANCOMYCIN	43	0.801641
AMOXICILLIN/CLAVULANATE	39	0.727069
METRONIDAZOLE	38	0.708427
CEFEPIME	37	0.689784
CILASTATIN/IMIPENEM,VANCOMYCIN	33	0.615213
AZITHROMYCIN,CEFTRIAXONE	30	0.559284
LINEZOLID	30	0.559284
LEVOFLOXACIN,PIPERACILLIN/TAZOBACTAM,VANCOMYCIN	29	0.540641
METRONIDAZOLE,PIPERACILLIN/TAZOBACTAM,VANCOMYCIN	29	0.540641
OXACILLIN	29	0.540641
AZITHROMYCIN	26	0.484713
CEFTAZIDIME,VANCOMYCIN	26	0.484713
CILASTATIN/IMIPENEM	26	0.484713
CLAVULANATE/TICARCILLIN	26	0.484713
CIPROFLOXACIN,METRONIDAZOLE	23	0.428784
DOXYCYCLINE	21	0.391499
GATIFLOXACIN,VANCOMYCIN	21	0.391499
GENTAMICIN	21	0.391499
MOXIFLOXACIN,PIPERACILLIN/TAZOBACTAM,VANCOMYCIN	20	0.372856
DAPTOMYCIN	17	0.316928
MOXIFLOXACIN,VANCOMYCIN	17	0.316928
CEFEPIME,METRONIDAZOLE,VANCOMYCIN	15	0.279642
CIPROFLOXACIN,CLINDAMYCIN	15	0.279642
MEROPENEM,VANCOMYCIN	15	0.279642
AMPICILLIN/SULBACTAM,VANCOMYCIN	14	0.260999
CEFTAZIDIME	14	0.260999
METRONIDAZOLE,VANCOMYCIN	14	0.260999
RIFAMPIN,VANCOMYCIN	14	0.260999
CLAVULANATE/TICARCILLIN,VANCOMYCIN	13	0.242356
AZITHROMYCIN,PIPERACILLIN/TAZOBACTAM,VANCOMYCIN	12	0.223714
CIPROFLOXACIN,PIPERACILLIN/TAZOBACTAM	12	0.223714
CLINDAMYCIN,GATIFLOXACIN	12	0.223714
GENTAMICIN,PIPERACILLIN/TAZOBACTAM,VANCOMYCIN	12	0.223714
LEVOFLOXACIN,PIPERACILLIN/TAZOBACTAM	12	0.223714
SULFAMETHOXAZOLE/TRIMETHOPRIM,VANCOMYCIN	12	0.223714
CLINDAMYCIN,LEVOFLOXACIN	11	0.205071
CLINDAMYCIN,VANCOMYCIN	11	0.205071
DICLOXACILLIN	11	0.205071
GATIFLOXACIN,METRONIDAZOLE	10	0.186428
PIPERACILLIN/TAZOBACTAM,SULFAMETHOXAZOLE/TRIMETHOPRIM,VANCOMYCIN	10	0.186428
RIFAMPIN	10	0.186428
AMOXICILLIN	9	0.167785
AZTREONAM,VANCOMYCIN	9	0.167785
LINEZOLID,PIPERACILLIN/TAZOBACTAM	9	0.167785
CEFAZOLIN,VANCOMYCIN	8	0.149142
CEFOTAXIME	8	0.149142
CIPROFLOXACIN,METRONIDAZOLE,VANCOMYCIN	8	0.149142
LEVOFLOXACIN,METRONIDAZOLE	8	0.149142
AZTREONAM,METRONIDAZOLE,VANCOMYCIN	7	0.1305
CEFEPIME,LEVOFLOXACIN,VANCOMYCIN	7	0.1305
CEFEPIME,METRONIDAZOLE	7	0.1305
CEFEPIME,PIPERACILLIN/TAZOBACTAM,VANCOMYCIN	7	0.1305
CEFTRIAXONE,CLINDAMYCIN	7	0.1305
ERYTHROMYCIN	7	0.1305
GATIFLOXACIN,PIPERACILLIN/TAZOBACTAM,VANCOMYCIN	7	0.1305
METRONIDAZOLE,PIPERACILLIN/TAZOBACTAM	7	0.1305
CEFEPIME,CIPROFLOXACIN,VANCOMYCIN	6	0.111857
CEFEPIME,CLINDAMYCIN,VANCOMYCIN	6	0.111857
CEFOTETAN	6	0.111857
CLINDAMYCIN,PIPERACILLIN/TAZOBACTAM,VANCOMYCIN	6	0.111857
NITROFURANTOIN	6	0.111857
AMPICILLIN	5	0.093214
CEFAZOLIN,CEPHALEXIN	5	0.093214
CEFEPIME,CLINDAMYCIN	5	0.093214
CEFTRIAXONE,PIPERACILLIN/TAZOBACTAM,VANCOMYCIN	5	0.093214
CLINDAMYCIN,LEVOFLOXACIN,VANCOMYCIN	5	0.093214
ERTAPENEM	5	0.093214
ERTAPENEM,VANCOMYCIN	5	0.093214
GATIFLOXACIN,PIPERACILLIN/TAZOBACTAM	5	0.093214
LEVOFLOXACIN,METRONIDAZOLE,PIPERACILLIN/TAZOBACTAM,VANCOMYCIN	5	0.093214
MEROPENEM	5	0.093214
NAFCILLIN,VANCOMYCIN	5	0.093214
PIPERACILLIN/TAZOBACTAM,TOBRAMYCIN,VANCOMYCIN	5	0.093214
AMIKACIN,CEFEPIME,VANCOMYCIN	4	0.0745712
AMIKACIN,PIPERACILLIN/TAZOBACTAM,VANCOMYCIN	4	0.0745712
AMOXICILLIN/CLAVULANATE,VANCOMYCIN	4	0.0745712
AMPICILLIN,CEFTRIAXONE,VANCOMYCIN	4	0.0745712
AZITHROMYCIN,CEFTRIAXONE,VANCOMYCIN	4	0.0745712
AZITHROMYCIN,PIPERACILLIN/TAZOBACTAM	4	0.0745712
AZTREONAM	4	0.0745712
AZTREONAM,CIPROFLOXACIN,VANCOMYCIN	4	0.0745712
AZTREONAM,LEVOFLOXACIN,VANCOMYCIN	4	0.0745712
AZTREONAM,METRONIDAZOLE	4	0.0745712
CEFTRIAXONE,CIPROFLOXACIN,VANCOMYCIN	4	0.0745712
CEFTRIAXONE,LEVOFLOXACIN	4	0.0745712
CEFTRIAXONE,PIPERACILLIN/TAZOBACTAM	4	0.0745712
CEPHALEXIN,VANCOMYCIN	4	0.0745712
CIPROFLOXACIN,CLINDAMYCIN,VANCOMYCIN	4	0.0745712
CIPROFLOXACIN,LINEZOLID	4	0.0745712
CLINDAMYCIN,MOXIFLOXACIN	4	0.0745712
CLINDAMYCIN,PIPERACILLIN/TAZOBACTAM	4	0.0745712
CLINDAMYCIN,SULFAMETHOXAZOLE/TRIMETHOPRIM	4	0.0745712
GENTAMICIN,NAFCILLIN	4	0.0745712

## Sheet: With Change Optum-Premier
Table S2.4
Top 250 treament patterns: with change in therapy, Optum-Premier
(patterns accounting for antibiotics alone, without days of therapy)
(combination therapy indicated by comma ",", change indicated by pipe "|")
	N=2,136
Pattern	Count	Percent
PIPERACILLIN/TAZOBACTAM,VANCOMYCIN|PIPERACILLIN/TAZOBACTAM	33	1.35412
AZITHROMYCIN,CEFTRIAXONE|CEFTRIAXONE	13	0.533443
PIPERACILLIN/TAZOBACTAM,VANCOMYCIN|VANCOMYCIN	12	0.492409
CEFTRIAXONE,LEVOFLOXACIN|LEVOFLOXACIN	11	0.451375
CEFTRIAXONE,VANCOMYCIN|CEFTRIAXONE	11	0.451375
AZITHROMYCIN,CEFTRIAXONE|AZITHROMYCIN	10	0.410341
CEFTRIAXONE,PIPERACILLIN/TAZOBACTAM|PIPERACILLIN/TAZOBACTAM	10	0.410341
CEFTRIAXONE|CIPROFLOXACIN	7	0.287238
LEVOFLOXACIN,PIPERACILLIN/TAZOBACTAM|PIPERACILLIN/TAZOBACTAM	7	0.287238
LEVOFLOXACIN,VANCOMYCIN|LEVOFLOXACIN	7	0.287238
PIPERACILLIN/TAZOBACTAM|PIPERACILLIN/TAZOBACTAM,VANCOMYCIN|PIPERACILLIN/TAZOBACTAM	7	0.287238
CEFEPIME,VANCOMYCIN|CEFEPIME	6	0.246204
CEFTRIAXONE|CEFTRIAXONE,CIPROFLOXACIN|CIPROFLOXACIN	6	0.246204
CEFTRIAXONE,CIPROFLOXACIN|CEFTRIAXONE	5	0.20517
CEFTRIAXONE,CIPROFLOXACIN|CIPROFLOXACIN	5	0.20517
CEFTRIAXONE,VANCOMYCIN|VANCOMYCIN	5	0.20517
LEVOFLOXACIN,PIPERACILLIN/TAZOBACTAM,VANCOMYCIN|LEVOFLOXACIN	5	0.20517
LEVOFLOXACIN,PIPERACILLIN/TAZOBACTAM|LEVOFLOXACIN	5	0.20517
AZITHROMYCIN,CEFTRIAXONE,LEVOFLOXACIN|AZITHROMYCIN,CEFTRIAXONE	4	0.164136
AZITHROMYCIN,CEFTRIAXONE|AZITHROMYCIN,CEFTRIAXONE,VANCOMYCIN	4	0.164136
CEFEPIME,LEVOFLOXACIN|LEVOFLOXACIN	4	0.164136
CEFTRIAXONE,PIPERACILLIN/TAZOBACTAM,VANCOMYCIN|PIPERACILLIN/TAZOBACTAM,VANCOMYCIN	4	0.164136
LEVOFLOXACIN,METRONIDAZOLE|LEVOFLOXACIN	4	0.164136
LEVOFLOXACIN,PIPERACILLIN/TAZOBACTAM,VANCOMYCIN|PIPERACILLIN/TAZOBACTAM	4	0.164136
LEVOFLOXACIN,PIPERACILLIN/TAZOBACTAM,VANCOMYCIN|PIPERACILLIN/TAZOBACTAM,VANCOMYCIN	4	0.164136
LEVOFLOXACIN|LEVOFLOXACIN,METRONIDAZOLE|METRONIDAZOLE	4	0.164136
METRONIDAZOLE,VANCOMYCIN|METRONIDAZOLE	4	0.164136
PIPERACILLIN/TAZOBACTAM|AMOXICILLIN/CLAVULANATE,PIPERACILLIN/TAZOBACTAM|AMOXICILLIN/CLAVULANATE	4	0.164136
PIPERACILLIN/TAZOBACTAM|CEFAZOLIN,PIPERACILLIN/TAZOBACTAM|CEFAZOLIN	4	0.164136

## Sheet: Without Change Optum-Premier
Table S2.5
Top 250 treament patterns: without change in therapy, Optum-Premier
(patterns accounting for antibiotics alone, without days of therapy)
(combination therapy indicated by comma ",", change indicated by pipe "|")
	N=446
Pattern	Count	Percent
CEFTRIAXONE	60	13.4529
LEVOFLOXACIN	60	13.4529
PIPERACILLIN/TAZOBACTAM	45	10.0897
AZITHROMYCIN,CEFTRIAXONE	43	9.64126
PIPERACILLIN/TAZOBACTAM,VANCOMYCIN	24	5.38117
VANCOMYCIN	21	4.70852
CIPROFLOXACIN	17	3.81166
CIPROFLOXACIN,METRONIDAZOLE	15	3.36323
MOXIFLOXACIN	12	2.69058
CLINDAMYCIN	10	2.24215
METRONIDAZOLE	9	2.01794
CEFEPIME	8	1.79372
AMPICILLIN/SULBACTAM	7	1.56951
CEFTRIAXONE,VANCOMYCIN	7	1.56951
CEFTRIAXONE,LEVOFLOXACIN	6	1.34529
LEVOFLOXACIN,METRONIDAZOLE	6	1.34529
CEFEPIME,VANCOMYCIN	5	1.12108
METRONIDAZOLE,PIPERACILLIN/TAZOBACTAM	5	1.12108
PIPERACILLIN	5	1.12108
CEFAZOLIN	4	0.896861
DORIPENEM	4	0.896861
ERTAPENEM	4	0.896861

## Sheet: Sensitivity Results
Table S2.6
Antibiotic treatment patterns, accounting for holds, extended dosing, and one day gaps
(patterns accounting for antibiotics alone, without days of therapy)
		VAMCs	Optum-Premier
		N=47,584	N=2,883
Change in therapy	Number with change, n (%)	41,618 (87.5%)	2,437 (84.5%)
	Day of change, median (IQR)	2 (1-3)	2 (2-3)
	Number of changes, median (IQR)	3 (2-5)	2 (1-4)
	Unique change patterns, n (%)	31,648 (76.0%)	2,114 (86.8%)
No change in therapy	Number without change, n (%)	5,966 (12.5%)	446 (15.5%)
	Unique non-change patterns, n (%)	613 (10.3%)	77 (17.3%)
Overall heterogeneity, 34,452 (68.3%)		32,261 (67.8%)	2,191 (76.0%)

## Sheet: By Median Length of Stay
Table S2.7
Antibiotic treatment patterns by median length of stay
(patterns accounting for antibiotics alone, without days of therapy)
		VAMCs		Optum-Premier
		N=47,584		N=2,883
		Length of stay <=11 days, n=24,797	Length of stay >11 days, n=22,787	Length of stay <=5 days, n=1,569	Length of stay >5 days, n=1,314
Change in therapy	Number with change, n (%)	20,437 (82.4)	21,783 (95.6)	1,188 (75.7%)	1,249 (95.1%)
	Day of change, median (IQR)	2 (1-3)	2 (1-3)	2 (2-3)	2 (2-3)
	Number of changes, median (IQR)	2 (2-4)	5 (3-8)	2 (1-2)	3 (2-5)
	Unique change patterns, n (%)	14,868 (72.8)	19,067 (87.5)	988 (83.2%)	1,214 (97.2%)
No change in therapy	Number without change, n (%)	4,360 (17.6)	1,004 (4.4)	381 (24.3%)	65 (4.9%)
	Unique non-change patterns, n (%)	510 (11.7)	85 (8.5)	67 (17.6%)	27 (41.5%)
Overall heterogeneity		15,378 (62.0%)	19,152 (84.0%)	1,055 (67.2%)	1,241 (94.4%)

## Sheet: By 7-Day Length of Stay
Table S2.8
Antibiotic treatment patterns by 7-day length of stay
(patterns accounting for antibiotics alone, without days of therapy)
		VAMCs		Optum-Premier
		N=47,584		N=2,883
		Length of stay <=7 days, n=15,856	Length of stay >7 days, n=31,728	Length of stay <=7 days, n=1,999	Length of stay >7 days, n=884
Change in therapy	Number with change, n (%)	12,087 (76.2)	30,133 (95.0)	1,582 (79.1%)	855 (96.7%)
	Day of change, median (IQR)	1 (1-3)	2 (1-3)	2 (2-3)	2 (2-3)
	Number of changes, median (IQR)	2 (1-3)	4 (3-7)	2 (1-3)	4 (3-6)
	Unique change patterns, n (%)	8,771 (72.6)	25,165 (83.5)	1,333 (84.3%)	843 (98.6%)
No change in therapy	Number without change, n (%)	3,769 (23.8)	1,595 (5.0)	417 (20.9%)	29 (3.3%)
	Unique non-change patterns, n (%)	495 (13.1)	125 (7.8)	71 (17.0%)	17 (58.6%)
Overall heterogeneity		9,266 (58.4%)	25,290 (79.7%)	1,404 (70.2%)	860 (97.3%)

## Sheet: By Inpatient Mortality
Table S2.9
Antibiotic treatment patterns by inpatient mortality
(patterns accounting for antibiotics alone, without days of therapy)
		VAMCs		Optum-Premier
		N=47,584		N=2,883
		Inpatient mortality, n= 8,504	No inpatient mortality, n=39,080	Inpatient mortality, n=191	No inpatient mortality, n=2,692
Change in therapy	Number with change, n (%)	6,905 (81.2%)	35,315 (90.4%)	176 (92.1%)	2,261 (84.0%)
	Day of change, median (IQR)	1 (1-3)	2 (1-3)	2 (2-3)	2 (2-3)
	Number of changes, median (IQR)	4 (2-7)	3 (2-5)	2 (1-5)	2 (2-4)
	Unique change patterns, n (%)	6,171 (89.4%)	27,353 (77.5%)	167 (94.9%)	1,983 (87.7%)
No change in therapy	Number without change, n (%)	1,599 (18.8%)	3,765 (9.6%)	15 (7.9%)	431 (16.0%)
	Unique non-change patterns, n (%)	305 (19.1%)	345 (9.2%)	10 (66.7%)	74 (17.2%)
Overall heterogeneity		6,476 (76.2%)	27,698 (70.9%)	177 (92.7%)	2,057 (76.4%)
